# Supplementary material for: Genome-wide DNA methylation levels and altered cortisol stress reactivity following childhood trauma in humans
Source: Nat Commun. 2016 Mar 21;7:10967. doi: 10.1038/ncomms10967 (PMC4802173; doi:10.1038/ncomms10967)
Supplement: Supplementary Data 1 — Table containing a list of all the probes nominally associated with cortisol stress reactivity (AUCi) in the discovery sample with the regression coefficient and p-value. [file ncomms10967-s2.xlsx]

## Sheet: Sheet1
Supplementary Data 1
Table containing all the probes nominally associated with cortisol stress reactivity (AUCi) in the discovery sample(N=85) with the corresponding regression coefficient (B) and p-value.
ProbeID	B	P.Value
cg27512205	-1161.82	5.78022e-06
cg05608730	-935.119	6.04273e-06
cg26179948	-1009.39	7.95204e-06
cg07780534	-1070.35	1.85305e-05
cg09573795	-692.594	1.92673e-05
cg05739167	-729.363	2.07695e-05
cg26168148	645.777	2.56161e-05
cg06422529	640.318	2.93074e-05
cg02621907	-1253.38	3.09998e-05
cg06957003	949.994	3.17616e-05
cg10822172	-1098.92	3.2619e-05
cg03009397	-992.554	3.28504e-05
cg14862454	-1260.97	3.40101e-05
cg24460489	863.094	3.72181e-05
cg17294330	-1058.8	3.89187e-05
cg19497501	-1061.38	3.98814e-05
cg21977075	800.406	4.50028e-05
ch.10.1965163R	-740.964	4.92643e-05
cg00229532	686.424	4.93908e-05
cg07539200	-817.253	5.05308e-05
cg17739552	-668.438	5.19498e-05
cg00344209	-1249.91	5.27133e-05
cg25120210	-583.623	5.56034e-05
cg10575441	-660.894	5.56564e-05
cg01270241	712.622	5.9677e-05
cg03740162	-695.063	6.042e-05
cg19695521	-971.197	6.44739e-05
cg22538778	712.598	6.8208e-05
cg23232612	-1158.58	6.86339e-05
cg23809597	-821.949	6.88187e-05
cg02506717	-1026.05	7.04573e-05
cg00661523	-749.826	7.13778e-05
cg26792365	-791.472	7.59399e-05
cg18899999	689.681	8.44084e-05
cg26503018	-1392.94	8.56853e-05
cg04840494	-684.349	8.5771e-05
cg10975001	850.434	8.61673e-05
cg22193247	-947.884	8.69151e-05
cg22498057	-406.907	8.84287e-05
cg00255759	622.942	8.84991e-05
cg06982190	-739.436	9.35108e-05
cg03633948	598.952	9.42506e-05
cg05226283	-849.222	9.48243e-05
cg18142162	-650.742	0.000102341
cg03445220	-1050.34	0.000107852
cg22396632	532.292	0.000121846
cg03341991	-625.828	0.00012329
cg06977831	593.861	0.000123333
cg05886626	-638.41	0.00012768
cg20559634	-691.16	0.000131034
cg12841873	-632.595	0.000131217
cg26682664	-709.652	0.000134734
cg18087143	-623.643	0.000135621
cg16746576	-839.018	0.000146531
cg24970558	-1387.58	0.000148017
cg04262938	603.984	0.000149511
cg07934217	-1041.2	0.000150907
cg13636817	-626.79	0.000154995
cg17710779	-788.838	0.000155697
cg10829727	-995.722	0.00016149
cg20031659	-739.272	0.000168644
cg13308964	-445.009	0.000169869
cg07703530	-693.641	0.000171114
cg09044785	-856.694	0.000173153
cg13946872	-993.32	0.00017457
cg12484153	-1049.66	0.000181945
cg25500028	-691.58	0.000184189
cg18506124	946.129	0.000186224
cg03747884	-1090.43	0.00018826
cg14174719	-1071.83	0.000194786
cg27155653	-688.718	0.000195919
cg24494227	500.54	0.000196208
cg15481429	677.395	0.000197806
cg05102552	-539.36	0.000198781
cg24401641	805.359	0.000200209
cg16830861	-932.801	0.000200217
cg13086467	-1078.42	0.000201357
cg11924931	641.131	0.000202942
cg21499348	-702.911	0.000203339
cg00360769	-757.372	0.000204223
cg13941555	-1032.51	0.0002058
cg03321773	-813.542	0.000205803
cg10054501	-756.206	0.000212975
cg10113212	-729.709	0.000213383
cg19230917	749.502	0.000213573
cg19849557	613.902	0.000213783
cg00947686	-929.163	0.000218387
cg19916922	580.837	0.000224049
cg07439316	-1083.1	0.000226552
cg14381948	-499.648	0.000227113
cg24852548	-870.211	0.000231702
cg05402265	-841.399	0.000233136
cg02601252	499.672	0.000233668
cg25537962	-858.25	0.000235852
cg00939684	-1079.93	0.000236089
cg16512390	-201.695	0.000238645
cg20096204	-933.342	0.000240154
cg10501177	-629.42	0.000241372
cg13171197	-637.228	0.000242779
cg11045814	-759.661	0.000247161
cg17068623	-975.431	0.000247191
cg10334703	-635.343	0.000248308
cg08516035	-1119.77	0.000248396
cg16221651	546.858	0.000248659
cg27638453	-793.432	0.000249432
cg10096052	-638.249	0.000254526
cg21612334	-586.605	0.000254866
cg21685218	-1067.84	0.000255073
cg21105477	-803.824	0.000258243
cg03080478	692.506	0.000259249
cg24620709	-899.768	0.000261209
cg07194839	358.669	0.000265079
cg09709592	-1089.35	0.000267302
cg23892626	-483.857	0.000268911
cg14083554	-1188.2	0.000271603
cg14210287	-645.636	0.000274873
cg16660717	-911.839	0.000275874
cg05542614	-955.253	0.000279081
cg00083399	-761.43	0.000280878
cg19573166	-864.068	0.000281159
cg05118482	-670.647	0.000283515
cg21566635	-672.959	0.000292028
cg00350885	-543.037	0.000295226
cg09169456	-480.478	0.000297109
cg21878759	-733.24	0.000297198
cg06913600	-923.112	0.00030291
cg04662594	-579.859	0.000305689
cg01025838	-923.443	0.000306443
cg10588471	-749.758	0.000306608
cg18733433	-453.06	0.000307915
cg24516147	-902.868	0.00030852
cg13662644	618.147	0.000308791
cg19768950	-815.161	0.000310694
cg05012425	-854.677	0.000310916
cg21783004	537.69	0.000311735
cg09109534	554.162	0.000311913
cg23254497	-738.083	0.000318787
cg22203081	-984.294	0.000324095
cg27224971	-699.917	0.000324111
cg25402228	802.548	0.000325989
cg09146328	-654.692	0.000325992
cg14176042	533.798	0.000330591
cg21894356	475.409	0.000333071
cg20840426	-664.327	0.000335305
cg20247596	-844.764	0.000338746
cg01574694	-624.86	0.000339585
cg04865531	-835.355	0.000339848
cg04305319	531.573	0.000341164
cg20159839	-757.5	0.000343592
cg14442715	-956.29	0.000346059
cg15337538	619.004	0.000346205
cg12446629	-606.53	0.00035044
cg14131220	-837.68	0.000351032
cg12566821	-650.659	0.000351525
cg21815667	-819.104	0.000351985
cg16532497	-687.902	0.000356164
cg22073766	835.354	0.000361461
cg01214054	701.523	0.000362577
cg03211864	-1087.08	0.00036386
cg10830889	-711.948	0.000365077
cg13605674	-696.345	0.000369828
cg00428476	611.53	0.000370882
cg17194668	-854.5	0.000378324
cg06894381	-1102.89	0.000379126
cg23771985	715.86	0.000379544
cg17259656	-1091.84	0.000384485
cg14497841	636.647	0.000387923
cg14582193	-780.266	0.000393944
cg19575804	-926.551	0.000395906
cg11897145	-827.848	0.000396358
cg13786163	-828.312	0.000399771
cg10410910	-1495.27	0.000399993
cg16195430	-743.656	0.00040016
cg02505674	742.874	0.000401242
cg21105924	-743.703	0.00040139
cg02860705	345.328	0.000402812
cg18634806	561.493	0.000402848
cg04937080	933.26	0.000404037
cg14468856	-832.667	0.000406214
cg12947510	-1169.73	0.000407135
cg15155441	-501.586	0.00040746
cg13840308	-927.721	0.000408171
cg17341477	-753.006	0.000409721
cg12491169	761.462	0.000411509
cg11137615	-791.333	0.00041169
cg07086918	-816.507	0.000413915
cg21478137	-832.237	0.000415569
cg13293246	-903.977	0.000417483
cg00418183	-682.546	0.000418579
cg22109708	-523.601	0.00042121
cg22138627	777.553	0.000424063
cg26371913	636.656	0.00042719
cg08659517	-747.607	0.000427391
cg02491912	-855.202	0.000428627
cg23418219	-1056.81	0.000429745
cg14526039	-824.891	0.000429825
cg09255732	-840.891	0.00042997
cg10147507	-810.167	0.00043102
cg09258479	-1028.9	0.000436186
cg17475643	856.095	0.000439374
cg20729460	735.175	0.000441474
cg14985076	-695.181	0.00044344
cg24482024	-1011.15	0.000443969
cg02317321	-766.22	0.000448358
cg00746308	562.855	0.000449176
cg11706226	-571.347	0.000449618
cg22134611	-860.136	0.000452384
cg24630195	-618.81	0.000457418
cg09530790	-579.381	0.000457468
cg09088448	-569.275	0.000458579
cg26756782	702.777	0.000467791
cg05817232	-712.517	0.000468391
cg23480730	-687.99	0.000468534
cg07880045	-563.582	0.000471951
cg27396578	549.508	0.000472061
cg20707780	-496.048	0.000476763
cg26826957	547.73	0.000479955
cg05115106	751.019	0.000481691
cg00218447	-724.612	0.000483576
cg14284394	-874.832	0.000483604
cg18475039	-647.475	0.000484303
cg07635747	-995.705	0.000485287
cg24715272	643.219	0.000486136
cg20587196	-901.895	0.000487521
cg01644731	-714.992	0.000491771
cg07137934	-1226.88	0.000493347
cg17221758	-842.661	0.000495062
cg14751503	-1003.33	0.000496102
cg25940728	-694.384	0.000497497
cg24975769	-766.775	0.000497774
cg07914866	-610.553	0.000506076
cg17973038	805.215	0.000510127
cg00096307	685.09	0.00051061
cg18322693	-890.046	0.000512509
cg27555529	-660.774	0.000514522
cg16181903	896.784	0.000514844
cg02664177	581.392	0.00051761
cg18950481	466.573	0.000518676
cg24289524	-547.017	0.000522584
cg08955651	810.194	0.000524072
cg16327410	584.224	0.000527384
ch.17.65853408R	-528.497	0.000527712
cg14474499	529.673	0.000533341
cg02600679	653.709	0.0005346
cg02828306	729.458	0.000534864
cg12104333	-648.664	0.000535352
cg07347511	-769.345	0.000535591
cg23350558	758.394	0.000537798
cg04747322	-665.975	0.000544224
cg02985139	970.303	0.000544406
cg19830147	-532.588	0.000545012
cg22298265	730.199	0.000545217
cg12776699	-791.268	0.000546145
cg04083076	-637.332	0.000552996
cg02194243	626.877	0.000553319
cg07002423	-801.514	0.000555932
cg16040993	-706.295	0.000557307
cg10206931	535.957	0.00055743
cg17076431	-862.183	0.000558418
cg24640609	-689.904	0.000558796
cg21700774	604.219	0.000559029
cg12025215	-645.486	0.00055949
cg13368786	-719.456	0.000561379
cg06992213	679.33	0.000565719
cg02978140	463.063	0.000566946
cg19975931	-595.926	0.000569959
cg22257099	-597.708	0.000570822
cg21284880	-751.658	0.000571416
cg02695704	500.627	0.000572792
cg04820387	-653.256	0.000575314
cg09880291	-452.803	0.000583874
cg12288941	-774.676	0.000584409
cg19448318	-608.606	0.000588896
cg00499707	-814.85	0.000590225
cg05108160	-872.99	0.00059129
cg25458175	218.506	0.000592326
cg14557825	-722.964	0.000597119
cg02086046	680.316	0.00060055
cg03815683	594.646	0.000601702
cg10109111	-602.498	0.000603884
cg06621358	-960.224	0.000607713
cg08510930	-840.703	0.000611294
cg02289168	-815.702	0.000611693
cg26831149	-941.075	0.000613978
ch.1.211138639F	-492.193	0.000614602
cg18857759	578.417	0.000619397
cg08073527	-987.01	0.000621409
cg07974125	-1110.21	0.000621517
cg00917437	-736.529	0.000625215
cg22748740	-325.255	0.000625532
cg23686508	-917.307	0.000626935
cg23716866	558.157	0.000627234
cg24437104	-1320.74	0.0006276
cg05333968	-677.911	0.000627619
cg13594463	-918.657	0.000633496
cg20391365	-1031.74	0.000634293
cg07844563	719.686	0.000637379
cg19834855	-927.83	0.000637481
cg07749845	-761.149	0.00063798
cg08693832	-546.635	0.000639881
cg09474092	622.21	0.000644382
cg01745522	1168.8	0.000646505
cg10181784	-774.094	0.000647545
cg09260206	-1129.13	0.000648369
cg03579392	851.631	0.000650287
cg26333242	588.532	0.000650776
cg09680719	493.141	0.000654017
cg23776186	-949.311	0.00065976
cg23488376	-810.262	0.000661873
cg23033024	-758.752	0.000661894
cg10021364	931.214	0.000662795
cg07440507	-534.725	0.000662891
cg17975976	-893.226	0.000664464
cg16662250	-629.78	0.000667526
cg18677101	-509.373	0.00066873
cg09434534	633.998	0.000670928
cg00119279	-881.32	0.000672023
cg03162101	-902.257	0.000673453
cg11106060	-640.31	0.000673736
cg16294425	-641.871	0.00067712
cg01803059	-636.708	0.000678613
cg05276243	-761.92	0.000693583
cg14447240	-804.682	0.000694816
cg01726982	781.079	0.00069686
cg15992347	-678.613	0.00070079
cg10665438	506.509	0.000702696
cg25171856	-875.329	0.000704584
cg08042258	-760.309	0.000704765
cg10979602	799.854	0.00070665
cg03700492	-885.216	0.000708584
cg07135042	-606.399	0.000710235
cg01036735	-803.407	0.000715475
cg20206984	-794.942	0.000721624
cg18865094	-712.993	0.000722883
cg06109949	-835.189	0.000727407
cg11526848	-820.181	0.000732817
cg18727742	142.297	0.000733178
cg23092635	251.872	0.000733468
cg05051734	533.633	0.000734814
cg26845278	718.869	0.000735433
cg03765041	-672.276	0.00073729
cg16323609	-817.326	0.000742326
cg17269424	690.879	0.000743807
cg19483962	-692.704	0.000751948
cg13875287	486.057	0.000756916
cg27095915	456.488	0.000757114
cg18739694	498.314	0.000758071
cg12975597	655.71	0.000761092
cg10468059	-1010.21	0.000761208
cg25941299	-676.451	0.000761309
cg16999495	818.798	0.000761369
cg08551619	-471.435	0.000761376
cg07165105	510.192	0.000762653
cg11203072	-704.256	0.000769563
cg11193281	-649.048	0.000771537
cg16908740	-678.787	0.000776226
cg12445424	-810.103	0.000777254
cg17880320	-586.867	0.000779886
cg19383909	-866.834	0.000781396
cg06019865	-918.926	0.000790114
cg20664702	-577.087	0.000792111
cg02726847	-667.171	0.000792696
cg18131689	-581.29	0.000796491
cg25671364	-1034.11	0.000796806
cg13282294	-697.067	0.000800788
cg01947036	-471.566	0.000803547
cg20195812	-752.926	0.000803924
cg11876022	-707.217	0.000805272
cg23891399	282.015	0.000806012
cg03186877	-554.644	0.000807099
cg10720966	-768.207	0.000809
cg03262105	-495.428	0.000812167
cg02180979	546.062	0.00081243
cg12140851	-431.862	0.000814371
cg19605258	-661.217	0.000817013
cg16617872	-715.527	0.000817182
cg03466031	-525.148	0.000818521
cg04834572	-633.761	0.000819467
cg24035104	1483.16	0.000822686
cg00369908	736.354	0.000826394
cg18457438	549.495	0.000826601
cg16876829	-722.671	0.000827826
cg03857664	658.055	0.000833001
cg20267101	-631.872	0.000833372
cg25426560	-1060.36	0.000836181
cg03215152	-899.578	0.000836933
cg27542767	-620.452	0.000837318
cg20919143	-805.598	0.00084002
cg10167378	-139.938	0.000840919
cg02110182	-691.969	0.00084625
cg04644773	528.397	0.00084664
cg15365949	-853.289	0.000847082
cg19781814	493.49	0.00084929
cg01797488	-876.36	0.000849611
cg27265778	-904.876	0.000853171
cg01095183	-645.899	0.000857442
cg05971891	695.113	0.000858359
cg15689224	-812.389	0.000858633
cg26223654	-481.567	0.000859747
cg24352349	633.062	0.000859792
cg21822834	776.553	0.000861391
cg22369037	584.322	0.000861711
cg20629097	-718.001	0.000864829
cg27647667	-657.094	0.000866133
cg00344719	-1099.37	0.00086673
cg25068334	781.247	0.000877574
cg27160171	597.69	0.000879957
cg08315825	506.838	0.000883709
cg16966043	-782.339	0.000886488
cg20352178	-792.072	0.000887329
cg13696236	-612.837	0.000887414
cg19597449	350.396	0.000889796
cg22443330	-598.213	0.000895672
cg18664667	-608.526	0.000899162
cg03333267	-1065.32	0.000899726
cg05003175	-717.465	0.000900129
cg06849795	-971.623	0.000901034
cg00512454	916.203	0.000905454
cg16658582	-745.868	0.000908519
cg13539205	259.189	0.000912874
cg12700074	-461.236	0.000916922
cg08489592	-657.649	0.000935645
cg12457611	-601.624	0.000936969
cg19022697	248.834	0.000937328
cg23492043	-662.042	0.000939897
cg12685539	-771.131	0.000943634
cg26014036	-722.052	0.000944832
cg00620223	-603.927	0.000945463
cg15959319	625.432	0.000946086
cg10399369	601.968	0.000947588
cg09229893	-749.164	0.00094761
cg26681383	687.486	0.000947693
cg03923934	-839.45	0.00094806
cg25979543	566.758	0.000950656
cg11294761	-1106.58	0.000951315
cg12620935	-891.479	0.00095235
cg19245361	-473.017	0.000954421
cg09630090	-751.75	0.000954469
cg04935278	-832.674	0.00095886
cg18521743	288.162	0.000959134
cg22530586	517.495	0.000961193
cg14069949	-800.577	0.000963537
cg08754149	825.043	0.000964436
cg21412001	695.93	0.000965155
cg00986203	597.418	0.000965399
cg21790587	457.968	0.000968241
cg14681854	-782.399	0.000969432
cg13969788	-740.681	0.000971243
cg04357390	730.171	0.000975339
cg22996912	-613.291	0.000975931
cg22055790	-476.352	0.000985373
cg02483911	554.46	0.000994688
cg27145740	656.744	0.000996783
cg17452301	-633.046	0.000999169
cg08373573	511.502	0.000999773
cg17677112	-867.713	0.001002
cg07506510	-728.817	0.00100321
cg03497399	-566.52	0.00100355
cg08695707	-895.097	0.00100421
cg23075607	-709.331	0.00100557
cg27610579	-487.384	0.00101249
cg09855728	-956.54	0.00101425
cg12436631	670.399	0.0010171
cg22457860	604.688	0.0010175
cg26217813	515.567	0.00102515
cg26997085	-767.227	0.00102625
cg09106154	609.108	0.00102799
cg04786592	-875.921	0.00103043
cg07370261	-1068.16	0.00103242
cg20871441	856.332	0.00103299
cg24643102	-621.633	0.00103357
cg07809369	-518.214	0.00103966
cg03731740	-471.546	0.00104227
cg17659271	-1399.93	0.00104269
cg09568252	568.622	0.00104862
cg10558755	434.602	0.00104914
cg06447474	541.553	0.0010509
cg08710911	916.021	0.0010514
cg07260592	-482.275	0.00105193
cg09991267	595.101	0.00105423
cg02030542	-778.02	0.00105642
cg17691662	606.587	0.00105774
cg14188650	-542.083	0.00106198
cg07709692	604.419	0.00106714
cg26500801	650.909	0.00106992
cg11829872	-570.352	0.00107063
cg00092400	-548.095	0.00107192
cg05266786	727.058	0.00107518
cg02473715	-451.631	0.00107876
cg21852346	566.716	0.00108073
cg25084525	-945.066	0.00108096
cg13823234	-734.829	0.00108191
cg19671849	748.502	0.00108428
cg13592399	-488.278	0.00109303
cg03431165	-588.162	0.00109353
cg06001786	706.408	0.00109484
cg11245297	214.634	0.00109716
cg27602786	-602.775	0.00109844
cg18899758	-679.266	0.00109902
cg25164450	-905.141	0.00110176
cg16633701	-670.094	0.00110871
cg05834826	-757.911	0.00110998
cg03927504	-1044.87	0.00111194
cg16759443	-1316.68	0.00111342
cg12702671	-670.571	0.00111557
cg25526039	-645.782	0.00111668
cg11073381	715.143	0.00111972
cg13362491	482.816	0.00112942
cg21937867	619.141	0.0011306
cg14008098	-852.21	0.00113084
cg03847230	522.7	0.00113136
cg02060732	489.309	0.00113219
cg19100061	-779.447	0.00113347
cg19565262	-421.616	0.00113378
cg14769265	-587.685	0.00113411
cg27541875	-757.216	0.00113601
cg17336714	-422.883	0.00113608
cg14633466	-844.962	0.0011365
cg06174296	-879.356	0.00113888
cg17127132	-1091.89	0.00114092
cg04278905	-782.892	0.00114125
cg20397543	-703.116	0.0011422
cg26801646	696.949	0.00114966
cg03658471	-908.986	0.00114986
cg26154342	-914.48	0.00115033
cg11029716	-543.583	0.00115217
cg25626453	460.866	0.00115633
cg03732056	-635.811	0.00115765
cg04297258	-917.045	0.00116276
cg04899361	-333.697	0.00116971
cg03857617	543.489	0.00117144
cg02565647	-671.385	0.00117215
cg06365984	-522.742	0.0011746
cg14850477	491.571	0.00117703
cg00461612	-613.856	0.00117999
cg03400197	469.483	0.00118184
cg18025886	-338.385	0.00118525
cg12117660	-621.073	0.00118773
cg13330411	-681.674	0.00119114
cg22585957	678.792	0.00119191
cg24204532	583.215	0.00119533
cg04252204	-838.521	0.00119582
cg13852822	-823.629	0.00119746
cg24731441	762.686	0.00119847
cg08491125	-911.049	0.00119996
cg05880945	-907.97	0.00120311
cg04542290	-720.804	0.00120415
cg09890074	513.555	0.00120635
cg13671582	-823.7	0.00120759
cg05308819	-821.857	0.00120935
cg13567378	646.429	0.00121071
cg07283511	-518.666	0.0012118
cg00906934	-1162.36	0.00121562
cg27318635	581.506	0.00121606
cg12401953	440.636	0.00121812
cg06335008	-721.242	0.00121917
cg07702548	676.227	0.00122088
cg22216302	552.636	0.00122163
cg21315176	-745.705	0.00122302
cg25163134	-491.316	0.00122423
cg05966641	478.409	0.00122605
cg06582266	366.861	0.00122696
cg05942970	-627.43	0.00122737
cg20460101	-646.093	0.00122761
cg27003571	561.812	0.0012302
cg13376290	516.204	0.00123528
cg18681028	-770.269	0.00123942
cg24877509	-602.856	0.00124108
cg05075176	-695.113	0.00124193
cg00719211	-792.416	0.00124465
cg01530634	-542.846	0.00124496
cg06688323	-898.797	0.00124631
cg05364122	677.003	0.00124718
cg20803849	713.602	0.00124733
cg19711949	-816.497	0.0012513
cg03100686	-820.712	0.00125227
cg01229787	-437.856	0.00125719
cg18546674	423.271	0.00125899
cg11823496	-619.497	0.00126249
cg04939326	-763.038	0.00126947
cg21961487	-711.759	0.00127084
cg02560408	546.352	0.00127213
cg23215256	-1011.99	0.00127276
cg07130366	-768.079	0.00127334
cg18261823	-753.216	0.00127608
cg24721750	385.459	0.00128145
cg22132193	-314.759	0.00128689
cg26515084	-715.119	0.00128762
cg12168219	-803.757	0.00129384
cg06400255	-804.909	0.0012947
cg10513330	615.92	0.00129827
cg17873451	-671.653	0.00129949
cg22944149	-581.881	0.00130282
cg22019158	-1072.39	0.00130332
cg25809635	-800.055	0.00130411
cg07783889	592.466	0.00130562
cg02853801	-661.704	0.00130831
cg24478926	439.463	0.00131192
cg26049187	-709.85	0.00131325
cg05923350	487.225	0.00131524
cg23861457	-866.836	0.00131569
cg11201869	745.163	0.00131711
cg23576092	-747.744	0.00131925
cg23248910	-329.33	0.00132242
cg07891971	-785.059	0.00133269
cg02578846	-941.336	0.00133419
cg05638287	-706.848	0.00133512
cg20192041	514.717	0.00133555
cg25016420	811.007	0.00133978
cg10202788	458.557	0.00134583
cg06154060	-529.082	0.00134712
cg06793679	-580.435	0.00134742
cg26994657	584.629	0.0013512
cg08829299	136.291	0.00135414
cg05406868	-565.486	0.00135462
cg09817599	-894.948	0.00135509
cg04621676	632.833	0.00135671
cg23884241	385.611	0.00135879
cg14072515	325.527	0.00135972
cg10729426	-436.396	0.0013651
cg07028929	-677.145	0.00136511
cg07178733	628.78	0.00136807
cg26410484	-522.837	0.00137053
cg22945473	-808.093	0.00137087
cg20064139	532.487	0.00137284
cg07145598	564.72	0.00137476
cg02282041	-597.449	0.00137564
cg03209882	-517.574	0.00137568
cg03730533	-378.324	0.00138316
cg24118197	570.949	0.00138467
cg11016563	-646.993	0.00138488
cg20416110	-787.561	0.0013856
cg08765301	-757.686	0.001386
cg01863374	-987.884	0.00138983
cg22399555	704.54	0.00139482
cg17508320	555.755	0.00139739
cg12262395	-600.359	0.00139923
cg22973087	-918.493	0.00140283
cg01108713	-761.655	0.00140304
cg10180281	-621.75	0.00140989
cg15036477	549.86	0.00141098
cg24714913	-579.106	0.00141188
cg12223004	-494.728	0.00141554
cg25508527	640.419	0.00141887
cg24664855	588.137	0.00142093
cg10172584	479.057	0.00142412
cg06448424	-731.29	0.001425
cg22981555	507.699	0.00142612
cg18792803	-506.754	0.00142786
cg03009871	-668.362	0.0014285
cg05276978	-1123.45	0.00143212
cg20902783	-756.182	0.00143427
cg27076552	-607.03	0.00143485
cg20695534	701.554	0.00143571
cg27292710	-791.486	0.00143965
cg18396533	-767.414	0.00144778
cg23687149	-654.225	0.00145108
cg21446955	-716.247	0.00145125
cg01834856	-606.052	0.00145395
cg25183214	-642.573	0.00145786
cg06733602	-681.246	0.00146476
cg15741583	-1072.69	0.00146517
cg23546274	-628.272	0.00146654
cg14224170	-805.285	0.00146875
cg13731133	-542.064	0.0014689
cg03717616	-916.469	0.00147398
cg15354892	-756.478	0.00147871
cg07664027	-850.016	0.00148063
cg15333426	-604.444	0.00148423
cg05442408	-475.147	0.00148594
cg03459656	-612.988	0.00148785
cg25771271	-674.866	0.00151083
cg17312632	-462.865	0.00151122
cg24044426	-687.355	0.00151274
cg00877837	-657.366	0.00151316
cg04765195	-536.746	0.00151333
cg23528104	-857.222	0.00151538
ch.9.2793850R	-717.157	0.00151546
cg26609691	-777.262	0.00151597
cg08441534	-768.098	0.00152105
cg00993118	-691.985	0.00152161
cg09053611	-595.466	0.00152353
cg22005145	715.563	0.00152774
cg27476482	475.823	0.00152896
cg05650813	-950.723	0.0015291
cg12629008	579.344	0.00153375
cg25516022	524.141	0.00153387
cg04211309	-872.779	0.00153399
cg18267943	-537.673	0.00153488
cg04420907	-793.779	0.00153779
cg19735421	-568.778	0.00154469
cg04834228	742.882	0.00154509
cg25225073	-918.143	0.00155134
cg10525980	-604.485	0.00155142
cg18267506	-671.527	0.00155146
cg19377754	-588.504	0.0015516
cg02068166	-579.317	0.00155478
cg03446835	654.624	0.00155578
cg06890553	-547.813	0.00155918
cg17518079	-768.225	0.00156005
cg02919116	599.015	0.00156273
cg11254952	414.1	0.00156512
cg03081303	-780.577	0.00156687
cg04365973	721.999	0.00156712
cg09916853	-804.964	0.00157926
cg02390103	-690.697	0.00157996
cg10002412	-993.562	0.00158235
cg14843651	-657.077	0.001584
ch.12.1107853R	-499.646	0.00158824
cg08118034	684.162	0.00158945
cg18781031	639.577	0.00159206
cg13898564	-617.619	0.00159402
cg01971363	-725.047	0.0015984
cg03571277	544.852	0.00160072
cg18193230	-900.597	0.00160334
cg08233088	-505.064	0.00160437
cg21288496	604.366	0.0016044
cg16975367	-835.325	0.00160564
cg03896542	668.956	0.00160572
cg27130075	728.646	0.0016061
cg07812819	-592.136	0.00160683
cg11842965	-705.551	0.00161044
cg07231132	-787.07	0.00161143
cg04931383	-638.377	0.00161207
cg03907454	-498.829	0.00161409
cg27324826	-775.527	0.00161508
cg15878317	-688.821	0.00161612
cg26851500	561.108	0.00162118
cg01641908	-371.366	0.00162786
cg23669876	538.412	0.00162896
cg09552548	-292.26	0.00163128
cg16326932	-774.377	0.00163617
cg01793161	613.393	0.00163874
cg18968623	-776.241	0.00164238
cg25403152	-510.06	0.0016435
cg20966660	-753.237	0.00164536
cg26729669	730.099	0.00164549
cg13798112	472.532	0.00164591
cg13495850	-642.644	0.0016555
cg18530189	838.391	0.00165656
cg25448067	506.414	0.00165692
cg03373115	-538.385	0.00165727
cg26461417	-631.7	0.001658
cg21926402	308.924	0.00166623
cg00880670	-789.124	0.00166662
cg26675200	-835.43	0.00167079
cg03262242	775.131	0.00167087
cg23110540	-414.397	0.00167209
cg12274479	496.831	0.00167214
cg00792185	-575.236	0.00167287
cg24035962	-423.224	0.00167629
cg02795432	-771.604	0.00167881
cg19011752	-832.124	0.00168054
cg03315696	-780.649	0.00168207
cg17321298	627.049	0.00168211
cg01853974	571.533	0.00168222
cg03671812	-1140.08	0.00168316
cg13419869	-648.354	0.00168344
cg22013795	-964.56	0.00168692
cg07923686	-596.319	0.0016878
cg18892808	-907.145	0.00169013
cg19708554	-548.845	0.00169055
cg06005644	-845.638	0.00169373
cg04020944	546.897	0.00170074
cg09764221	-777.956	0.0017019
cg03310469	-748.835	0.00170403
cg23345500	527.663	0.00171235
cg16257247	-805.763	0.00171883
cg20542822	581.129	0.00171989
cg20459495	-592.437	0.00172224
cg04438497	-612.148	0.00172392
cg13491731	-630.167	0.00172628
cg25666403	477.525	0.00172775
cg01748832	-761.699	0.00173073
cg05903609	-743.405	0.00173459
cg00312985	-648.791	0.0017346
cg03079712	-1005.62	0.00173498
cg02851237	723.539	0.00173706
cg08742833	-494.57	0.00173743
cg12198639	-1007.5	0.001739
cg22022442	498.926	0.00174113
cg03807391	317.168	0.00174116
cg05798670	-868.503	0.00174158
cg00563678	565.298	0.00174301
cg09613495	845.169	0.00175122
cg22636429	-658.977	0.00175214
cg07647164	-752.214	0.0017533
cg18157435	-1048.94	0.00175351
cg25489413	-735.142	0.00175481
cg06791446	-156.44	0.00175527
cg03184679	626.351	0.00175983
cg12913167	-660.288	0.00177114
cg13133304	435.958	0.00177362
cg03398156	-805.585	0.00178033
cg26686009	-487.917	0.00178061
cg00100440	-644.462	0.00178075
cg26691434	-798.378	0.00179092
cg05114959	861.738	0.00179144
cg00486564	-825.636	0.00179199
cg19541916	-855.501	0.00179201
cg27143703	590.388	0.00179229
cg04357965	-459.519	0.00179236
cg16442814	-693.189	0.00179601
cg06144990	-600.06	0.00179935
cg21687300	507.521	0.00179936
cg22543195	-806.519	0.00180045
cg06891775	-950.458	0.00180094
cg26072058	-546.629	0.00180131
cg12133664	-605.219	0.00180132
cg23240477	-620.298	0.00180217
cg15493035	623.048	0.00180228
cg10484673	551.183	0.00180593
cg24346629	-249.88	0.00180863
cg14657834	-866.627	0.0018087
cg16933922	-495.181	0.00181391
cg14432018	-910.608	0.00181949
cg04974587	-804.36	0.00182219
cg10307119	-675.166	0.00182248
cg22377142	-544.282	0.00182274
cg16510548	-492.028	0.00182353
cg02929956	-524.715	0.00182405
cg27457427	614.404	0.00182461
cg05979118	680.846	0.00183204
cg12134291	-941.465	0.00183716
cg07031872	-609.409	0.00183923
cg11753311	-831.596	0.00183938
cg20321375	-937.584	0.00184175
cg22311633	353.382	0.00184323
cg01678383	-618.251	0.0018438
cg11612902	801.873	0.00185237
cg00193959	761.735	0.00185551
cg13489958	519.629	0.00185629
cg01059290	-497.598	0.00185697
cg13955851	865.455	0.00185845
cg26256521	696.933	0.00186085
cg08028435	-833.104	0.00186243
cg24225668	-726.467	0.00186278
cg01037683	-933.661	0.00186454
cg00891125	-416.762	0.00186503
cg01534081	-541.203	0.00186834
cg14209949	687.247	0.00187139
cg04048802	-636.726	0.00187289
cg13701109	-627.392	0.00187396
cg24644113	-611.512	0.00187602
cg21257117	-813.304	0.00187903
cg08441633	-957.066	0.00188353
cg00895174	719.088	0.00188443
cg06778567	-1109.7	0.00188645
cg21179088	-564.651	0.00188809
cg02185464	399.763	0.00189099
cg08439109	-780.043	0.00189146
cg07166546	-323.096	0.00189545
cg27131510	492.889	0.00189579
cg13149304	893.385	0.00189586
cg22475859	777.236	0.00189846
cg12251075	-683.556	0.00189998
cg11613383	-711.32	0.00190366
cg26457665	502.596	0.00190876
cg14958505	-828.114	0.00190902
cg02771619	-530.624	0.00191031
cg11116429	-485.92	0.00191659
cg22120488	238.883	0.00191814
cg13516746	-553.376	0.00191902
cg02735530	-698.964	0.00191956
cg22239952	-994.935	0.00192303
cg23905935	443.045	0.00192467
cg00354572	-712.8	0.00192687
cg25640619	-441.253	0.00192694
cg01077841	692.854	0.00192784
cg02033302	-877.433	0.00193001
cg17058288	-669.336	0.0019323
cg08190562	472.366	0.00193824
cg15755348	650.494	0.00194138
cg14153637	-470.508	0.00194181
cg01409343	652.701	0.00194213
cg15594967	-759.647	0.00194491
cg13453374	-526.768	0.00194879
cg03833378	-850.975	0.00194896
cg20042662	419.343	0.0019503
cg02286533	305.091	0.00195181
cg16076038	-935.802	0.00195288
cg16976968	-475.269	0.00195304
cg22553011	-486.184	0.00195679
cg23240171	542.195	0.0019571
cg17591595	393.512	0.00195913
cg05774699	-488.214	0.00196019
cg14694441	549.32	0.00196484
cg00636769	530.811	0.00196553
cg21305245	-783.349	0.00196889
cg22208365	-910.753	0.00197092
cg13005636	626.872	0.00197274
cg15375311	509.35	0.00197572
cg18076651	-935.357	0.00197606
cg02646433	-593.338	0.00197851
cg18552380	-935.511	0.00197855
cg14905631	-639.371	0.00197929
cg14006677	-638.372	0.0019829
cg02952972	707.82	0.0019869
cg05612422	499.758	0.00198828
cg10688941	-766.521	0.0019959
cg27488452	515.944	0.00199692
cg22981461	428.312	0.0019983
cg17789713	657.112	0.00199969
cg17114932	-537.353	0.00200309
cg17056553	-596.941	0.00200623
cg04660422	-450.015	0.00201541
cg10513276	-721.399	0.00202038
cg06851000	541.619	0.00202215
cg14882669	-926.452	0.00203224
cg16578085	-775.365	0.0020339
cg21512950	744.405	0.00203459
cg06669374	-238.021	0.0020348
cg20053381	587.309	0.00203515
cg22991477	675.043	0.00203946
cg12500973	523.097	0.00204022
cg14069673	-787.299	0.00204235
cg06059069	-636.629	0.00204501
cg25160978	496.693	0.00204669
cg18061319	-498.493	0.00204694
cg22044308	485.136	0.00204704
cg22167065	-623.359	0.00204842
cg04097394	485.765	0.00204944
cg03362215	-702.895	0.00205234
cg03191504	569.232	0.00205251
cg01040624	-698.823	0.00205558
cg23162554	-585.023	0.00205763
cg13341380	-727.792	0.00205965
cg12865837	-664.612	0.00206586
cg22122321	-583.055	0.002066
cg10251070	-629.76	0.00206737
cg14605877	709.825	0.00207002
cg04077077	-872.383	0.00207224
cg03871675	-876.625	0.00207397
cg04028549	-784.528	0.00207599
cg14753458	577.551	0.00207626
cg19643442	-539.813	0.00207637
cg27134049	569.049	0.00207637
cg23026675	-688.394	0.00207654
cg08930672	715.857	0.00207734
cg19744326	-621.608	0.00207793
cg14766603	606.003	0.0020793
cg26938599	546.013	0.00208123
cg12844324	-594.517	0.00208313
cg03307776	854.743	0.00208407
cg19061270	-681.189	0.00208524
cg02834871	-865.392	0.00208632
cg21079591	-478.949	0.00208755
cg26175448	-636.001	0.00208817
cg00219578	-653.66	0.00208834
cg01763051	-736.821	0.00208853
cg18045100	460.516	0.00209838
cg15265222	-670.248	0.00209889
cg09362354	-848.974	0.00210298
cg13338685	489.068	0.00210544
cg07841529	-614.647	0.00210783
cg04286823	-498.924	0.0021096
cg22045055	474.102	0.00211288
cg13558912	-781.706	0.00211512
cg11032707	-471.469	0.00211724
cg02860921	-440.108	0.00211947
cg07432111	-538.931	0.00211959
cg03880355	-570.279	0.00212294
cg01871995	603.458	0.00212358
cg00159100	-591.831	0.00212762
cg18500906	-830.192	0.00212798
cg24338094	-893.273	0.00212908
cg11817533	-679.874	0.00213261
cg20632143	-563.035	0.00213263
cg15432367	-363.126	0.00213362
cg20129782	-911.619	0.00213915
cg16020428	444.981	0.00213929
cg17741339	-561.366	0.00214137
cg14227773	493.167	0.00214458
cg22718891	-575.753	0.0021515
cg05846894	745.279	0.00215362
cg25763864	-658.329	0.00215534
cg21419528	-670.733	0.00216007
ch.13.88042475R	-643.283	0.00216086
cg21537798	-515.549	0.00216328
cg25951288	570.7	0.00216631
cg23275502	-509.778	0.00216939
cg23513168	-710.007	0.0021711
cg18646521	-777.064	0.00217116
cg08616702	-773.257	0.00217248
cg06582202	-942.897	0.0021725
cg26917665	541.34	0.00217571
cg16053064	-620.493	0.00217609
cg00101932	631.301	0.00217881
cg19877765	-374.98	0.00217942
cg24530489	-202.859	0.00217975
cg27628340	409.236	0.0021829
cg19697232	644.128	0.00218663
cg12009516	693.651	0.00218782
cg24884820	-656.257	0.00218992
cg09994724	-614.004	0.00219026
cg09881545	643.067	0.00219306
cg26306144	-702.237	0.00219503
cg04066115	-812.21	0.00219606
cg15264323	-861.292	0.00220128
cg26817145	-591.076	0.00220475
cg16577132	579.147	0.00220688
cg24718465	416.54	0.00220922
cg23387863	-608.305	0.00221406
cg11430259	-167.679	0.00221435
cg08642292	531.432	0.0022215
cg02576440	-732.558	0.00222214
cg18502397	-795.138	0.00222715
cg03916014	-763.372	0.00222721
cg02110529	-706.706	0.00223454
cg23816247	-574.337	0.00223714
cg01199793	-593.094	0.00223851
cg08485187	-485.508	0.00223865
cg14588027	-691.51	0.00224328
cg02680979	-538.766	0.00224433
cg09773586	-606.817	0.00225743
cg13074470	-523.425	0.00225852
cg02619495	-894.641	0.00226147
cg11413416	-647.118	0.00226148
cg16314401	-778.817	0.00226643
cg09794469	554.681	0.00226693
cg18733925	542.916	0.00226758
cg02225520	794.703	0.00226763
cg08983186	714.305	0.00226816
cg01612158	635.273	0.00226938
cg24127866	-803.397	0.00227023
cg02923224	490.73	0.0022774
cg02475416	-705.729	0.00228029
cg11416386	-783.102	0.00228492
cg23331966	428.569	0.00228783
cg17907520	-1166.58	0.00229086
cg12573033	516.572	0.00229315
cg23376012	-590.342	0.00229947
cg21181192	393.111	0.00230018
cg18303028	-757.541	0.0023108
cg07698039	530.049	0.00231361
cg10068491	-606.801	0.00231534
cg11718315	-557.69	0.00231888
cg13063967	-647.126	0.00231948
cg07351036	443.982	0.00231984
cg05483623	-879.548	0.00232194
cg16557178	-649.712	0.00232203
cg21980107	-703.263	0.0023311
cg19139193	-718.133	0.00233203
cg17170262	-551.02	0.00233284
cg14462321	-797.777	0.00233438
cg06699617	-628.969	0.00233453
cg11844965	587.764	0.00233617
cg20090482	372.713	0.00233703
cg00968382	672.345	0.00233807
cg03155027	-744.693	0.00234146
cg07314988	-114.83	0.00234233
cg08750554	-564.933	0.00234326
cg21232023	453.901	0.00234946
cg14721213	540.897	0.00235002
cg15679219	-690.51	0.00236123
cg13687915	482.799	0.0023621
cg25660583	-446.93	0.00236553
cg24529237	555.486	0.00236742
cg09017139	-802.813	0.00236809
cg06646276	-647.808	0.00236963
cg22504180	464.255	0.00237255
cg23099211	-440.131	0.00237284
cg04537602	-821.471	0.00237719
cg21477861	509.288	0.00238022
cg20588892	-622.699	0.00238061
cg09290705	451.005	0.0023826
cg14414122	-367.842	0.00238492
cg13673319	-628.976	0.00238685
cg02724490	-1053.74	0.00238886
cg03562868	-619.705	0.00239025
cg24955829	426.924	0.00239114
cg25380465	-602.546	0.00239315
cg12753125	-669.288	0.00239384
cg10957151	-698.327	0.00239424
cg01165297	-851.008	0.00239764
cg24933127	-535.219	0.00239789
cg10145584	-726.265	0.00240517
cg13593391	412.624	0.0024056
cg12252069	-400.168	0.00240946
cg18814808	490.266	0.00241084
cg06757138	-721.596	0.00241164
cg19030579	-644.039	0.00241665
cg00672638	-994.939	0.00241674
cg00840694	-456.374	0.00241828
cg14532644	-543.504	0.00242132
cg15572423	-664.376	0.00242365
cg08882547	334.05	0.00242437
cg27112525	-615.478	0.0024294
cg27401989	-838.024	0.00243632
cg10658252	-734.36	0.00243644
cg18641463	387.697	0.00243647
cg06819357	-570.373	0.00244434
cg16678564	-655.684	0.00244639
cg01704332	-980.231	0.0024498
cg05316006	450.316	0.00245111
cg05061471	-604.098	0.00245289
cg00126948	-830.167	0.00245634
cg09408116	-855.949	0.00245849
cg12492906	-594.381	0.00245946
cg20815992	571.407	0.0024601
cg04762890	-818.621	0.00246041
cg17486314	534.554	0.00246237
cg25652781	-783.382	0.0024651
cg15530351	323.542	0.00246682
cg19388972	505.279	0.00246687
cg03548384	-488.404	0.00247109
cg27434509	-299.938	0.00247322
cg00792740	-1018.86	0.002482
cg11352369	-627.097	0.00248381
cg13995516	-507.156	0.00248673
cg01695620	411.13	0.00248765
cg00614641	-1010.45	0.00248802
cg11904759	553.208	0.00249633
cg23224396	-495.398	0.00249791
cg18317933	526.096	0.00250254
cg22938429	-484.889	0.00250257
cg04860142	641.843	0.00250682
cg27016592	600.242	0.00251114
cg16489586	-544.467	0.00251332
cg23378365	-624.41	0.00251517
cg26588812	-803.341	0.00251528
cg03704700	-737.079	0.00251887
cg01696984	-480.438	0.00252019
cg22494876	504.145	0.00252036
cg13900031	-674.897	0.00252038
cg14663208	-840.586	0.00252953
cg04367190	-576.502	0.00253054
cg23878318	582.499	0.00253196
cg22993585	395.508	0.00253517
cg26325734	526.251	0.00253623
cg04940305	-919.448	0.00253733
cg25623545	-811.59	0.00253836
cg12179353	-643.762	0.00253915
cg05703053	-268.192	0.00254374
cg20066282	490.315	0.00254376
cg08261525	-700.155	0.00254569
cg13504346	576.357	0.00254631
cg03718509	747.862	0.00254683
cg03330254	464.057	0.00254697
cg01396034	755.84	0.00255126
cg17651317	-697.864	0.00255142
cg04459738	-859.742	0.00255457
cg12400956	-492.171	0.00255476
cg00109780	-730.632	0.00255551
cg20588868	457.928	0.00255967
cg16660394	548.75	0.00256664
cg08091621	-997.558	0.00256713
cg20222519	-571.451	0.00256782
cg04142988	583.957	0.0025702
cg02802590	-756.951	0.00257051
cg10724086	-618.752	0.00257213
ch.4.125594887R	-482.945	0.00257278
cg24914355	-449.809	0.00257807
cg04848349	-566.622	0.00257981
cg24872384	506.977	0.00258727
cg04018210	-783.569	0.00258741
cg07375130	-761.53	0.00258796
cg09504452	548.233	0.00258996
cg19001887	496.557	0.00259025
cg13433612	521.422	0.00259096
cg13015872	-583.669	0.00259333
ch.4.188624547F	-847.373	0.00259421
cg17163425	-557.694	0.00259684
cg23267558	-639.671	0.00260272
cg26281621	-468.043	0.00260443
cg05083202	-591.854	0.00260533
cg04515001	-439.059	0.00260535
cg00447582	-750.645	0.00261001
cg17014345	-662.615	0.0026108
cg00007426	-730.741	0.00261409
cg04386512	-837.615	0.00261639
cg05015176	-728.84	0.00261653
cg14320920	443.946	0.0026168
cg17004733	-747.486	0.00262362
cg13674575	-491.954	0.00262481
cg20304750	-459.907	0.0026271
cg18915099	626.411	0.00262952
cg01836861	547.55	0.00263105
cg20809693	433.646	0.00263406
cg04088969	-637.591	0.0026358
cg24275379	-823.008	0.00263696
cg10018845	-611.866	0.00264193
cg12163132	-619.696	0.00264199
cg00089101	-836.016	0.0026425
cg13611356	496.206	0.00264466
cg20365867	-645.869	0.0026451
cg21901847	-548.456	0.00264603
cg23566503	619.171	0.00264697
cg02326806	479.436	0.00264911
cg10122302	634.931	0.00265099
cg27439964	-967.75	0.00265332
cg18412185	-1082.9	0.00265359
cg14253951	-761.047	0.00265538
cg02919960	-668.308	0.00265585
cg22076203	390.433	0.00265622
cg07363977	396.841	0.00265734
cg03805279	530.382	0.00265759
cg22447329	-375.331	0.00266065
cg05506011	-647.583	0.0026622
cg04335343	-674.549	0.0026632
cg05129572	423.461	0.00266968
cg25767901	393.107	0.00266984
cg05936875	-956.404	0.00266988
cg00001245	512.989	0.00266989
cg03346802	-561.642	0.00267066
cg10838789	-652.897	0.00267091
cg05903630	-773.779	0.00267425
cg08803791	572.661	0.00267633
cg17376205	755.372	0.00267692
cg22814929	-739.18	0.00267936
cg05924746	-820.241	0.00268273
cg07625383	600.959	0.00268307
cg12424534	-486.41	0.00268566
cg00103685	-1001.02	0.00268599
cg16818505	385.48	0.00269004
cg23835377	489.669	0.00269175
cg04920773	-856.761	0.00269431
cg24607140	-796.964	0.00269576
cg27443416	-362.054	0.00269596
cg12180613	463.759	0.00269744
cg18660409	602.436	0.00270057
cg26708483	-551.895	0.00270143
cg04000159	685.245	0.00270149
cg19702802	-380.077	0.00270323
cg14780066	-658.506	0.00270817
cg01350686	-526.828	0.00271157
cg09828503	-734.813	0.00271309
cg01438685	725.372	0.00271345
cg14029393	-553.61	0.00271453
ch.8.9203391F	-500.465	0.00271731
cg02809877	-552.02	0.00271884
cg21088542	623.292	0.00272623
cg06745797	695.179	0.0027273
cg05198094	-837.546	0.00272765
cg13699245	-788.115	0.00273589
cg23319285	-467.409	0.00274109
cg19963856	-217.497	0.00274181
cg00271925	-678.875	0.00274198
cg14792008	-910.127	0.00274291
cg10712835	-887.16	0.00274616
cg03309838	684.84	0.0027462
cg13117105	-666.338	0.00274686
cg26749306	-567.926	0.00274972
cg05747376	-468.455	0.00275439
cg04461802	-447.553	0.00275791
cg22043788	433.407	0.00276055
cg16739441	-544.189	0.00276988
ch.11.1222898R	-479.96	0.00277425
cg13445249	463.552	0.00277544
cg21356535	-521.71	0.00277681
cg18082082	482.265	0.00278103
cg23855986	-700.1	0.00278107
cg05534427	-694.195	0.00278603
cg19133023	-919.544	0.00278637
cg25673593	616.62	0.00278854
cg25492350	-640.715	0.00279378
cg18832223	-711.26	0.00279552
cg06901790	607.109	0.00279699
cg03217795	-507.484	0.002798
cg12820264	-798.407	0.00279816
cg06719334	-642.924	0.00280593
cg21236446	581.311	0.00280774
cg21908344	-397.015	0.00280844
cg03585731	-558.874	0.0028125
cg10123352	-888.977	0.00281437
cg08596595	-356.275	0.00281522
cg02042393	-462.213	0.00282323
cg22217533	461.713	0.00282413
cg26446449	-828.018	0.0028242
cg00776080	-662.643	0.00282617
cg06512849	-648.795	0.00282698
cg15676719	-624.911	0.002829
cg26389871	-568.663	0.00283241
cg11718135	-533.371	0.00283371
cg21487830	643.411	0.00283518
cg09838042	-825.702	0.00284256
cg03364015	-790.935	0.00284305
cg09383187	671.549	0.00284371
cg09936663	-739.879	0.00284528
cg09343092	-332.823	0.0028457
cg04479876	-467.753	0.00284623
cg20365580	-545.706	0.00284878
cg25533594	543.944	0.00285137
cg24904863	-759.06	0.00285264
cg20212077	743.662	0.0028534
cg03878837	-705.158	0.00285379
cg07048828	503.086	0.00285543
cg02647297	-753.434	0.00285599
cg06226670	511.293	0.00286037
cg12628061	-482.708	0.00286136
cg23570923	-784.936	0.00286607
cg01768328	-738.795	0.00286905
cg17099442	-841.267	0.00287163
cg06291505	-605.149	0.00287243
cg09539720	-894.228	0.00287251
cg03893307	607.808	0.00287315
cg24375244	515.973	0.00287394
cg27481708	-668.561	0.00287469
cg21633208	-810.864	0.00287787
cg10002784	-714.54	0.00287959
cg14532519	-710.974	0.00288057
cg20280835	-567.202	0.00288449
cg18139053	558.311	0.00288554
cg14818621	-693.962	0.00288911
cg07455789	-553.961	0.00288964
ch.1.87731801F	-703.717	0.0028899
cg13167372	-645.223	0.00289304
cg27440574	-544.943	0.00289404
cg17257636	619.93	0.00289473
cg00722350	-776.129	0.00289583
cg21160824	-491.466	0.00289737
cg18416022	765.812	0.00289894
cg00019826	-812.141	0.0029015
cg09297288	-489.322	0.00290227
cg12378878	-638.641	0.00290783
cg18811157	402.999	0.00290895
cg00118507	-639.219	0.00291069
cg17432857	-329.517	0.00291221
cg22815785	447.308	0.00291343
cg10177207	-538.941	0.00291847
cg19027255	631.603	0.00292083
cg08193141	-681.027	0.00292147
cg04988273	-505.951	0.00292311
cg08160691	-527.399	0.00292592
cg01744133	-650.989	0.00292777
cg01107031	-529.46	0.0029286
cg27200466	441.054	0.00293077
cg24806571	500.098	0.00293163
cg21642716	469.641	0.00293536
cg19669193	518.477	0.00293635
cg00243187	529.924	0.00293716
cg05242261	-611.012	0.00293728
cg02696670	-470.915	0.00293767
cg10185489	621.142	0.00293848
cg25824265	-456.102	0.00294196
cg00574563	-628.198	0.00294508
cg10254690	-703.809	0.00294656
cg19214629	-731.184	0.00294796
cg04326348	482.773	0.00294957
cg27388345	-746.548	0.00295471
cg11509088	612.044	0.00295489
cg01561916	-609.089	0.00295513
cg02268171	-707.414	0.0029576
cg02352369	-503.369	0.0029587
cg20712255	-419.212	0.0029598
cg10052285	-687.244	0.00296373
cg21182263	534.108	0.00296651
cg08718097	-614.573	0.00296664
cg13918150	-1050.51	0.00297049
cg19221545	-835.012	0.00297354
cg07390210	-399.423	0.00297486
cg11236850	-681.392	0.00297522
cg08493762	608.273	0.00298007
cg14008998	615.219	0.00298685
cg00488788	-448.564	0.00298728
cg16670736	447.629	0.00298737
cg10549831	-514.729	0.00299107
cg23322292	-623.93	0.00299137
cg02667677	-593.656	0.00299231
cg06097704	364.628	0.00299621
cg27445278	-762.803	0.00299634
cg24680863	559.579	0.00299823
cg23722102	662.572	0.00299868
ch.4.41983165F	-500.408	0.00300153
cg12446447	484.609	0.00300262
cg11348188	642.47	0.00300582
cg06312651	-631.768	0.00300859
cg16523839	-536.136	0.00300955
ch.1.4056800F	-505.92	0.00300974
cg04026927	468.444	0.00301048
cg10768391	-559.594	0.00301061
cg08006672	482.616	0.00301164
cg06399419	-638.476	0.00301669
cg02019574	-556.932	0.0030175
cg01767544	544.721	0.0030203
cg02595575	292.041	0.00302139
cg03469233	-419.555	0.00302672
cg15606017	684.98	0.00302806
cg22877366	-518.753	0.00302992
cg01103827	-542.844	0.00303519
cg25475668	-811.512	0.00303916
cg07185165	-634.715	0.0030401
cg07319363	597.099	0.00304158
cg20398418	-488.417	0.00304503
cg22977397	-754.601	0.00304751
cg26576657	-744.625	0.00304789
cg24078695	720.33	0.00304865
cg04510874	-497.633	0.00305491
cg27139419	526.992	0.00305492
cg00002808	-677.76	0.0030564
cg10607939	-853.837	0.00306399
cg23331653	-538.559	0.0030695
cg00521239	-571.416	0.00308271
cg13085980	-818.29	0.00308322
cg02722618	392.779	0.00308519
cg13731609	-583.238	0.00308564
cg13009654	-769.41	0.00308992
cg06233503	-591.052	0.00309001
cg15564488	508.284	0.00309032
cg17004897	401.078	0.00309353
cg14947218	269.146	0.00309504
cg09086964	-521.735	0.00309626
cg17841765	432.33	0.00309913
cg04579040	-833.533	0.00309942
cg26144202	-636.507	0.00310072
cg18252633	655.024	0.00310177
cg04826772	-985.138	0.00310262
cg03445287	-601.267	0.00310355
cg26818625	-468.063	0.00310587
cg00280345	-722.751	0.00310729
cg05035165	-671.563	0.00311004
cg12544020	-512.041	0.00311087
cg12798675	-722.815	0.0031145
cg21925754	-721.475	0.00311515
cg07469546	441.631	0.00311625
cg22961814	-651.75	0.0031177
cg19509663	-708.895	0.00311927
cg03958308	-618.878	0.0031215
cg17256192	-571.01	0.00312161
cg20275664	485.589	0.00313009
ch.4.2245532F	-535.475	0.00313273
cg20165037	-733.532	0.003136
cg19680850	-802.994	0.00313733
cg06222120	-903.099	0.00314012
cg16555806	-485.01	0.00314202
cg22633036	-182.038	0.0031425
cg11802635	-818.114	0.00314357
cg04548096	573.67	0.00314456
cg16837338	-452.543	0.00314739
cg19013339	509.023	0.00314867
cg26283008	-678.039	0.00314891
cg03909987	561.218	0.0031491
cg26861354	538.917	0.00314966
cg13976502	-865.881	0.0031542
cg07213780	-521.781	0.00315528
cg10729062	-939.365	0.00315891
cg00451635	-817.568	0.0031614
cg27665715	618.634	0.00316149
cg16341945	-625.576	0.00316294
cg01469715	526.983	0.00316311
cg02906741	613.727	0.00316343
cg24554789	645.267	0.00316494
cg00043364	-787.346	0.00316566
cg13131061	564.947	0.00316673
cg08695062	-519.195	0.00316707
cg13803214	831.395	0.00316954
cg25017774	-478.384	0.00316962
cg08726846	-489.735	0.00317383
cg16911296	-682.522	0.00317573
cg18284875	442.711	0.00318642
cg14041452	-378.039	0.00319086
cg12513975	485.785	0.00319352
cg04700283	569.599	0.00319397
cg19705859	452.475	0.0031952
cg05527034	-617.575	0.00319697
cg01606085	-775.306	0.00319887
cg15623111	498.968	0.0032031
cg17940783	649.718	0.00320824
cg00593900	-185.783	0.00320909
cg25834692	541.751	0.00321014
cg03317505	-614.406	0.00321135
cg22464548	-741.351	0.00321234
cg01724456	552.609	0.00321239
cg01431908	-527.927	0.00321405
cg01622304	-719.55	0.00321572
cg04346666	782.405	0.00321576
cg07291135	-643.824	0.00321799
cg07755760	431.608	0.00321807
cg24723829	-401.064	0.00321823
cg08530760	657.761	0.00322192
cg04082793	634.293	0.00322642
cg27056145	-641.487	0.0032272
cg02188818	-658.642	0.00323845
cg15716185	-869.727	0.00323868
cg21562801	-817.271	0.00324055
cg06800301	-984.037	0.00324165
cg17189568	311.003	0.00324166
cg09588284	-686.611	0.00324198
cg16197643	634.643	0.00324462
cg00144022	-619.964	0.0032482
cg24057107	635.752	0.00324926
cg05731156	-562.217	0.0032581
cg05982485	-822.879	0.00326129
cg24533673	495.672	0.00326539
cg12060713	-589.861	0.00326799
cg03796381	-781.101	0.00326878
cg06686709	649.125	0.00327391
cg04405414	-408.008	0.00327437
cg12444166	473.96	0.00327458
cg13296578	664.857	0.0032776
cg21037892	-828.893	0.003279
cg06601473	511.556	0.00327911
cg01747978	-880.036	0.00328013
cg22142012	-678.319	0.00328283
cg13929270	-587.147	0.00328412
cg17380693	422.864	0.003285
cg23214895	550.352	0.00329108
cg23980740	-575.262	0.00329108
cg26668490	-741.645	0.0032918
cg03412310	-780.743	0.00329416
cg16001323	501.724	0.00329555
cg11673964	-663.427	0.00329981
cg24425807	340.933	0.00330081
cg00448761	-557.102	0.00330144
cg15673034	-439.105	0.00330878
cg22158051	-582.392	0.00331223
cg22319611	-857.146	0.00331517
cg21383284	-947.75	0.00331521
cg23037932	-644.175	0.00331697
cg03232056	-501.898	0.00332326
cg02602411	-779.838	0.00332527
cg05753589	-563.901	0.00332546
cg26516446	-774.76	0.00333103
cg02405128	576.144	0.00333123
cg26867765	-660.313	0.00333126
cg23718736	-638.138	0.00333275
cg11888858	-721.924	0.00333454
cg16958667	-620.208	0.00333842
cg25925669	-738.703	0.0033415
cg05238288	-621.525	0.00334552
cg12855522	-457.234	0.00334739
cg10911660	-687.916	0.0033487
cg08266223	380.365	0.00334958
cg14237147	-943.691	0.00335112
cg17771394	-649.531	0.00335352
cg12023832	-496.135	0.0033571
cg16140913	-751.224	0.00335957
cg16637917	-690.922	0.00335964
cg00563238	-476.164	0.00336198
cg13347784	-627.275	0.00336234
cg24161647	-779.476	0.00336258
cg22877639	-738.756	0.00336269
cg01995086	477.538	0.00336303
cg24912456	-696.721	0.00336631
cg22990475	602.239	0.00336989
cg08680693	-566.904	0.00337124
cg07161615	-771.779	0.00337293
cg26104293	-603.052	0.00337296
cg05198963	759.954	0.00337514
cg01070903	-833.258	0.0033764
cg23256802	465.512	0.00337652
cg20328588	-603.077	0.00337668
cg15674219	640.437	0.00337806
cg15204354	695.588	0.00338089
cg12212774	-602.18	0.00338336
cg03476007	-509.792	0.00338701
cg04728121	-821.762	0.00338935
cg21747473	525.213	0.00339128
cg13089154	196.761	0.00339643
cg11651717	-918.166	0.00340033
cg21484213	-533.429	0.00340058
cg04551619	468.597	0.00340558
cg07832950	654.949	0.00340579
cg19494100	-932.606	0.00340706
cg01560871	-634.127	0.00340847
cg20677982	568.028	0.00341127
cg13008538	-797.335	0.00341163
cg04189988	-729.219	0.00341214
cg25390165	-335.744	0.00341477
cg01258793	-748.907	0.00341887
cg15241499	-592.091	0.00342025
cg02242919	-890.877	0.00342073
cg20971546	572.854	0.00342136
cg20995172	-777.053	0.0034223
cg08641445	-603.151	0.00342948
cg12449366	-463.771	0.00343761
cg22088594	-455.092	0.00344725
cg07356861	-649.946	0.00344929
cg04392320	-613.474	0.00345038
cg05757448	501.22	0.00345098
cg07048592	-635.079	0.00345197
cg03791450	-852.014	0.00345495
cg02668655	562.933	0.00345656
cg21959090	544.501	0.00345844
cg18450254	-440.04	0.00345983
cg12901165	-826.3	0.00346096
cg24822552	506.771	0.00346278
cg07697256	563.142	0.00346434
cg20442550	651.997	0.00346522
cg08871052	-494.301	0.00346732
cg11823463	-347.317	0.00346883
cg10334509	521.693	0.00347438
cg15919561	-902.582	0.00347458
cg03954280	-795.874	0.00347554
cg26617690	-871.833	0.00348165
cg14414944	-574.504	0.0034839
cg10786489	-758.628	0.00348799
cg16821068	-762.956	0.00348862
cg22501899	-469.508	0.00348905
cg05913271	-956.825	0.00349241
cg15343200	-734.031	0.00349284
cg24237813	-1132.83	0.00349327
cg07638904	-663.002	0.00349526
cg12571978	366.501	0.00349557
cg02915746	-545.617	0.00349776
cg16983159	-709.412	0.00350056
cg00058291	-702.413	0.00350162
cg11264669	-397.405	0.00350739
cg25756635	-633.758	0.0035086
cg13600314	491.11	0.00351316
cg17214089	-736.588	0.00351344
cg23460145	616.773	0.00351639
cg16408394	-714.982	0.00352257
cg00287974	-513.476	0.00352307
cg14563485	546.701	0.00352383
cg23653792	-871.574	0.00352408
cg25658983	-538.285	0.00352562
cg21926603	-684.964	0.00352588
cg22051925	-933.837	0.00352758
cg01029901	427.481	0.00353104
cg10307940	-681.803	0.00353279
cg16594913	632.902	0.00353553
cg04149776	-438.194	0.00353681
cg21739208	-465.722	0.00353759
cg25609183	630.887	0.0035387
cg14129790	-765.665	0.0035392
cg05481085	-665.764	0.00354224
cg22456162	-500.601	0.00354337
cg01933405	-571.343	0.00354427
cg23682641	560.056	0.00354934
cg15559456	-849.147	0.00355387
cg12866112	463.31	0.00355693
cg15203566	211.614	0.00355794
cg00181669	503.143	0.00355999
cg05042938	501.92	0.00356041
cg20684399	-950.738	0.00356195
cg16964748	-496.963	0.00356628
cg04553838	-634.471	0.00356999
cg16357930	-393.905	0.00357069
cg04930601	585.359	0.00357215
cg00046537	-908.231	0.00357216
cg13082157	650.661	0.00357577
cg13699121	-725.282	0.00357736
cg20390045	-483.517	0.00358012
cg00366413	637.337	0.00358029
cg05109573	666.176	0.00358356
cg05479130	-642.521	0.00358379
cg11860616	363.388	0.00358423
cg14495399	695.17	0.00358693
cg11265916	-879.718	0.00358697
cg09059042	-781.018	0.00358896
cg06811571	-724.965	0.00358907
cg00843538	494.326	0.00358975
cg25491558	-605.89	0.0035903
cg26349416	-738.36	0.00359151
cg06369532	574.968	0.00359476
cg07576591	-399.353	0.00359867
cg25265519	-908.43	0.00359912
cg11024722	-465.747	0.0035993
cg00625131	527.219	0.00359949
cg17867390	-679.136	0.00360454
cg22150680	281.133	0.00360458
cg25898192	-477.341	0.00360775
cg06193988	-775.736	0.00360819
cg12443985	-419.608	0.00361248
cg02747390	514.247	0.00361881
cg06599914	-515.17	0.00362215
cg06257669	-688.829	0.00362573
cg27576900	-550.796	0.00362647
cg10585806	573.089	0.0036276
cg02926769	522.166	0.0036291
cg07355693	557.449	0.00363095
cg21385413	-611.725	0.00363554
cg15204594	-806.273	0.00363659
cg14308509	-738.62	0.00363682
cg09846084	-522.715	0.00363759
cg09920427	-1072.49	0.00363963
cg27516568	-520.569	0.00365125
cg06179837	-648.697	0.00365323
cg01194279	-524.476	0.00365406
cg11227822	-605.176	0.00365508
cg14073046	-580.871	0.00365575
cg00685795	-595.371	0.00365745
cg15533809	467.811	0.00366036
cg05194250	-983.559	0.00366134
cg04876407	-754.541	0.00366646
cg14352140	-627.885	0.00366677
cg07523565	-581.591	0.00367411
cg16376036	802.506	0.00367486
cg00013804	464.59	0.00367609
cg22834096	627.326	0.00367949
cg27599319	477.617	0.00368055
cg05216501	-565.465	0.00368165
cg22785672	-432.264	0.00368351
cg09379188	449.658	0.00368512
cg09808864	-650.973	0.00368572
cg06760238	-535.301	0.00368872
cg05769169	-561.158	0.00369695
cg26300597	-719.444	0.00369775
cg12912529	-690.101	0.00369876
cg12729397	-645.864	0.00370518
cg07590544	-734.987	0.00370855
cg09133485	-608.34	0.00371108
cg20130213	-605.873	0.0037137
cg17748182	-797.683	0.00372233
cg07449799	466.955	0.00372425
cg22856512	390.007	0.00372666
cg26558287	-808.337	0.00372907
cg11916800	460.463	0.00372911
cg19025811	816.431	0.00372933
cg26542461	-548.953	0.00373108
cg25976434	652.406	0.00373185
cg24198889	-585.462	0.00373321
cg09068528	-523.93	0.00373727
cg26667236	-839.418	0.00374042
cg00193963	-545.701	0.00374168
cg11408754	-764.703	0.00374455
cg24514412	-714.666	0.00375072
cg02301741	531.382	0.00375167
cg27244773	-608.963	0.00375395
cg10415509	806.622	0.00376226
cg27136547	-491.793	0.00376627
cg24573501	-644.816	0.00376706
cg04914221	480.689	0.00377133
cg25912009	-638.783	0.00377181
cg03974026	-749.675	0.00377592
cg21157721	-520.472	0.00377601
cg25456960	688.729	0.00377716
cg09010891	-801.788	0.00377742
cg12657283	-918.973	0.00378159
cg05729372	435.255	0.00379377
cg21274778	-651.423	0.00379425
cg23335124	-415.166	0.00379459
cg07140797	454.991	0.00379463
cg26852242	466.071	0.00379514
cg23470227	422.839	0.00379887
cg21346980	583.116	0.00379894
cg12463883	-601.307	0.00380123
cg09492887	-621.225	0.0038032
cg07568203	562.539	0.00380568
cg23392501	-774.26	0.00380584
cg03812323	641.12	0.00380805
cg22021357	-462.714	0.00381029
cg27205928	381.689	0.00381392
ch.12.57736122F	-511.336	0.00381984
cg04721825	-549.454	0.0038243
cg19219364	-508.039	0.00383166
cg02456219	-708.901	0.00383214
cg13913407	-1111.79	0.00383235
cg14171824	361.864	0.00383301
cg13665021	-604.52	0.00383473
cg18480432	539.741	0.003838
cg06452464	501.999	0.00384229
cg08186790	537.58	0.00385617
cg14506686	-756.617	0.00386187
cg20808089	-446.324	0.00386272
cg13632981	421.326	0.00386315
cg14994180	-611.101	0.00386602
cg00445566	-783.722	0.00386652
cg05238069	-646.674	0.00386941
cg21381845	656.753	0.00387024
cg03596877	506.118	0.0038726
cg26904049	-585.732	0.00387735
cg01862897	594.873	0.0038779
cg25083314	595.003	0.00387967
cg16362201	487.763	0.00387969
cg18179039	-608.108	0.00388235
cg20401896	-705.499	0.00388768
cg18150120	-606.708	0.00389093
cg12112719	-835.609	0.00389214
cg02398663	-591.875	0.00389626
cg27003787	-746.67	0.00389816
cg18888872	-625.243	0.00390245
cg10781510	-813.479	0.00390434
cg09725013	619.191	0.0039044
cg06684259	-783.683	0.00390794
cg05292310	523.138	0.00391055
cg02939761	491.494	0.00391094
cg15889106	-517.013	0.00391242
cg06929449	-580.154	0.00391621
cg00537351	516.756	0.00391915
cg07918814	565.615	0.00392882
cg17198772	-591.763	0.00393263
cg06594281	-791.798	0.00393668
cg03478610	542.247	0.00394221
cg14388864	571.349	0.00394428
cg26541533	-668.883	0.00394575
cg16365424	619.088	0.00394947
cg25631723	437.305	0.00394979
cg06394876	472.345	0.00395329
cg00765922	-608.946	0.00395853
cg08626806	-481.786	0.00396061
cg16149927	487.957	0.00396208
cg08437786	-457.294	0.00397307
cg13565866	-467.235	0.00397328
cg23353583	-745.414	0.00397528
cg07150538	-652.517	0.00397611
cg20593774	-642.663	0.00397627
cg11363877	-574.764	0.00397684
cg09029902	537.138	0.00398011
cg24850331	578.962	0.00398142
cg21296320	556.478	0.00398228
cg21063480	717.68	0.00399083
cg26559437	516.753	0.00399782
cg19952427	-639.269	0.00400032
cg10925829	424.601	0.00400757
cg08398371	-716.918	0.00400856
cg09076431	-883.946	0.00401023
cg22947965	540.878	0.00401266
cg26657045	623.398	0.004014
cg08634721	-830.887	0.00402241
cg06287003	461.465	0.00402511
cg23225572	-645.902	0.00402702
cg06489557	-607.797	0.00403103
cg23922708	-740.908	0.00403222
cg09248694	-540.941	0.00403281
cg16212074	-556.229	0.00403291
cg07981495	593.408	0.0040352
cg21606447	474.955	0.00403746
cg16560209	-485.313	0.00403819
cg17888985	-645.959	0.00404177
cg09009881	503.249	0.0040423
cg17799295	703.039	0.00404559
cg09148486	580.845	0.00404611
cg22046966	-982.293	0.0040468
cg04569222	446.019	0.00404707
cg03426198	518.315	0.00404794
cg14865407	531.381	0.00404866
cg18637698	-632.464	0.00405057
cg09565111	465.197	0.0040573
cg23280778	572.886	0.00405992
cg10096893	-531.673	0.00406114
cg15963463	762.849	0.00406299
cg18057559	-580.081	0.00406473
cg23654174	-521.343	0.00406556
cg05320842	-734.824	0.00406628
cg13065537	-742.318	0.00406776
cg10547908	-659.304	0.00406875
cg17286253	-833.504	0.00406932
cg11563383	-644.594	0.00406933
cg19007537	-569.507	0.00406988
cg21419475	-938.254	0.00407278
cg03199124	597.578	0.004073
cg22051124	-607.157	0.00408063
cg22154859	660.502	0.00408463
cg05904716	-322.38	0.00408541
cg00494337	-711.852	0.00408695
cg19174643	-554.755	0.00408696
cg25034395	-645.686	0.00408701
cg02213045	534.619	0.00409231
cg27648270	-665.897	0.00409521
cg09002726	550.871	0.00409765
cg03041532	-742.839	0.00410047
cg26069615	705.264	0.00410121
cg25528121	423.783	0.00410191
cg03564009	554.573	0.00410282
cg15410675	-545.868	0.00410852
cg05586134	328.827	0.00411022
cg01473643	-469.448	0.0041118
cg26814432	-784.334	0.00411242
cg27586885	443.158	0.00411801
cg25929207	511.018	0.00411825
cg25720578	405.694	0.00411862
cg06228507	-626.511	0.00412096
cg25036197	531.487	0.00412636
cg23395341	481.096	0.00412805
cg01841471	-574.058	0.00413136
cg24152417	-698.362	0.00413529
cg06287395	-475.756	0.00413929
cg20070768	-334.712	0.00414218
cg15470102	524.633	0.0041442
cg12366118	-889.12	0.00414518
cg25460807	312.007	0.00414561
cg08788540	692.492	0.00414965
cg01000469	457.976	0.0041538
cg07310259	-559.183	0.00415739
cg05902951	-706.593	0.00415779
cg04763558	550.638	0.00416003
cg01069043	-480.122	0.00416191
cg03073218	752.048	0.00416585
cg04131018	-711.846	0.00416619
cg07249409	-810.704	0.00416692
cg04891921	-723.277	0.00416958
cg03638781	-620.43	0.00416994
cg03687734	779.644	0.00417002
cg10602473	580.533	0.00417098
cg00484484	500.732	0.00417433
cg19470652	-658.273	0.00417921
cg02166842	585.538	0.00418307
cg24158075	-641.648	0.00418766
cg01329789	-634.759	0.00418917
cg08537845	-479.129	0.00419151
cg27321325	-573.382	0.00419351
cg15925695	430.939	0.00419493
cg21077684	-645.296	0.00419741
cg10017626	-589.84	0.00419921
cg27064482	728.986	0.00420095
cg21686632	-695.086	0.00420251
cg23342787	-981.132	0.00420327
cg26144909	-291.323	0.00420699
cg06609997	-662.287	0.0042077
cg09109996	-459.559	0.00420939
cg15102770	-486.779	0.00420991
cg12539081	612.319	0.00421042
cg18466420	-645.278	0.00421576
cg06991484	-567.224	0.00421665
cg08634539	-725.974	0.00421722
cg12014818	-651.182	0.00421926
cg17207301	-628.739	0.00422026
ch.12.71498574F	-458.737	0.00422524
cg02150218	-568.705	0.00422594
cg07193666	-773.505	0.00422723
cg23494757	-906.825	0.00422961
cg07796002	620.749	0.00423112
cg22220936	505.506	0.00423523
cg02550961	-592.508	0.00423795
cg24870096	-429.88	0.00423993
cg19670885	519.958	0.00424291
cg21483311	-604.249	0.00424303
cg07545317	388.414	0.00424519
cg10726765	439.608	0.00424624
cg07002403	-714.843	0.00424806
cg17069590	548.673	0.00425125
cg09732966	-289.89	0.0042533
cg16426870	498.875	0.00425429
cg05380734	-839.671	0.00425435
cg27423510	-957.972	0.00425693
cg11305940	573.151	0.00425708
cg05247809	-604.393	0.00425763
cg03938353	-471.331	0.00425924
cg21244846	-602.102	0.00425962
cg05970577	475.948	0.00426248
cg07850948	-553.907	0.00426368
cg07858195	338.279	0.00426864
cg11387077	552.662	0.00427375
cg07402939	387.771	0.00427387
cg08213792	-1030.23	0.00427485
cg08237707	-824.215	0.0042762
cg20691722	-517.334	0.00427881
cg19010410	542.05	0.00428354
cg11809342	-519.409	0.00428577
cg20386487	-481.033	0.00428618
cg18306331	-764.703	0.00429033
cg09977376	-692.784	0.00429302
cg01407460	-417.992	0.00429683
cg17206978	-830.184	0.00430133
cg22851125	-735.691	0.00430682
cg06225476	542.473	0.00430963
cg09499844	519.844	0.00431167
cg00960379	-628.587	0.0043143
cg23768073	469.701	0.00431485
cg05529091	-405.034	0.00433039
cg18065361	-405.376	0.00433087
cg25354716	-846.206	0.00433089
cg27119904	-390.379	0.00433091
cg20041873	-812.188	0.00433172
cg08156120	-419.529	0.00434111
cg06376500	-582.816	0.00434146
cg00528902	-632.043	0.00434238
cg18070621	730.877	0.00434244
cg02772605	-171.68	0.00434286
cg21963768	540.607	0.00434548
cg13168598	-344.386	0.00434703
cg08812235	-731.567	0.00434716
cg00156216	-312.993	0.00435077
cg19346992	-520.286	0.00435606
cg24547575	-542.242	0.0043591
cg19183686	592.592	0.00436358
cg24637426	-504.831	0.00436854
cg17983217	-510.974	0.00436934
cg20725941	-458.901	0.00436936
cg25279240	546.411	0.00436951
cg05202439	466.462	0.00437227
cg20879606	-893.224	0.00437237
cg10071602	-669.471	0.00437302
cg11590255	-547.278	0.00437334
cg04927957	-664.652	0.00437624
cg26882419	-509.257	0.0043781
cg18930354	-650.061	0.00437878
cg22174742	-762.853	0.0043831
cg10929761	419.741	0.00438402
cg22670819	-425.014	0.00438757
cg25908368	-389.836	0.00438759
cg08162572	-545.914	0.00439024
cg09553982	-223.596	0.0043953
cg14553740	-551.79	0.004399
cg16940801	-621.331	0.00440053
cg14494379	-555.773	0.00440282
cg13584784	522.819	0.00440293
cg04477675	-448.389	0.00440671
cg19630306	581.571	0.00440951
cg11679455	528.398	0.00441037
cg18993847	-775.422	0.00441075
cg01289343	-519.654	0.00441561
cg11494616	429.409	0.00441825
cg06509837	243.748	0.00441963
cg00634573	-747.184	0.00442092
cg06452129	-608.455	0.00442298
cg06791664	-760.97	0.00442379
cg24140362	747.707	0.0044259
cg01929377	-473.085	0.00442953
cg16243558	-814.406	0.00442989
cg18566515	-146.798	0.00444116
cg10021276	-442.069	0.00444196
cg08162687	460.675	0.00444229
cg20839554	591.713	0.00444331
cg27388017	524.269	0.00444487
[truncated: 20,428 more rows]
