# Supplementary material for: Genome-wide DNA methylation levels and altered cortisol stress reactivity following childhood trauma in humans
Source: Nat Commun. 2016 Mar 21;7:10967. doi: 10.1038/ncomms10967 (PMC4802173; doi:10.1038/ncomms10967)
Supplement: Supplementary Data 2 — List of all the Gene Ontology (GO)-terms significantly enriched (FDR<0.05) in the KITLG-probe containing red Weighted Gene Coexpression Network Analysis (WGCNA) methylation cluster. [file ncomms10967-s3.xlsx]

## Sheet: Sheet1
Supplementary Data 2
Gene ontology (GO) terms significantly enriched (FDR<0.05) in the KITLG-probe containing red Weighted Gene Coexpression Network Analysis (WGCNA) methylation cluster
	Term	Ontology	N	DE	P.DE	FDR
GO:0044260	cellular macromolecule metabolic process	BP	7161	4352	2.18494e-66	2.64514e-63
GO:0006139	nucleobase-containing compound metabolic process	BP	4992	3140	4.3946e-60	4.72908e-57
GO:0090304	nucleic acid metabolic process	BP	4449	2837	2.64524e-59	2.69675e-56
GO:0034641	cellular nitrogen compound metabolic process	BP	5476	3395	2.72806e-58	2.64212e-55
GO:0046483	heterocycle metabolic process	BP	5162	3210	3.10948e-55	2.86813e-52
GO:0010467	gene expression	BP	4416	2802	4.79079e-55	4.21807e-52
GO:0006725	cellular aromatic compound metabolic process	BP	5176	3210	5.66788e-54	4.77334e-51
GO:0044237	cellular metabolic process	BP	9052	5255	1.10129e-52	8.88835e-50
GO:0006807	nitrogen compound metabolic process	BP	5780	3530	4.34446e-52	3.36609e-49
GO:0043170	macromolecule metabolic process	BP	7825	4617	1.21309e-51	9.03755e-49
GO:0016070	RNA metabolic process	BP	3987	2538	1.26601e-50	9.08244e-48
GO:1901360	organic cyclic compound metabolic process	BP	5380	3299	1.63459e-50	1.13078e-47
GO:0044238	primary metabolic process	BP	8926	5137	1.13025e-45	7.29765e-43
GO:0071704	organic substance metabolic process	BP	9257	5295	1.60335e-43	9.7053e-41
GO:0008152	metabolic process	BP	10676	6017	3.9894e-43	2.34166e-40
GO:0009059	macromolecule biosynthetic process	BP	4427	2744	1.88576e-41	1.01464e-38
GO:0034645	cellular macromolecule biosynthetic process	BP	4282	2666	4.27875e-41	2.23998e-38
GO:0044249	cellular biosynthetic process	BP	5263	3168	1.82739e-36	9.07604e-34
GO:1901576	organic substance biosynthetic process	BP	5351	3209	1.31343e-35	6.0574e-33
GO:0009058	biosynthetic process	BP	5427	3249	3.08008e-35	1.38747e-32
GO:0006996	organelle organization	BP	3157	2010	6.59543e-35	2.90349e-32
GO:0044271	cellular nitrogen compound biosynthetic process	BP	3866	2384	1.51488e-33	6.52071e-31
GO:0034654	nucleobase-containing compound biosynthetic process	BP	3719	2299	8.71139e-33	3.66825e-30
GO:0018130	heterocycle biosynthetic process	BP	3784	2334	1.54164e-32	6.35351e-30
GO:0019438	aromatic compound biosynthetic process	BP	3788	2330	1.2023e-31	4.8518e-29
GO:0032774	RNA biosynthetic process	BP	3371	2099	1.31032e-31	5.17977e-29
GO:0060255	regulation of macromolecule metabolic process	BP	4966	2965	2.99525e-30	1.13761e-27
GO:1901362	organic cyclic compound biosynthetic process	BP	3903	2381	1.05773e-29	3.94004e-27
GO:0051171	regulation of nitrogen compound metabolic process	BP	3676	2249	1.20105e-27	4.22988e-25
GO:0010468	regulation of gene expression	BP	3737	2287	1.42085e-27	4.91461e-25
GO:2000112	regulation of cellular macromolecule biosynthetic process	BP	3435	2118	2.0906e-27	7.10437e-25
GO:0007049	cell cycle	BP	1549	1040	3.8821e-27	1.29649e-24
GO:0019222	regulation of metabolic process	BP	5986	3496	4.37818e-27	1.43539e-24
GO:0051276	chromosome organization	BP	905	644	4.44621e-27	1.43539e-24
GO:0097659	nucleic acid-templated transcription	BP	3253	2010	5.67262e-27	1.80129e-24
GO:0010556	regulation of macromolecule biosynthetic process	BP	3534	2164	1.45745e-26	4.41105e-24
GO:0006351	transcription, DNA-templated	BP	3235	1996	2.62723e-26	7.82914e-24
GO:0080090	regulation of primary metabolic process	BP	4939	2923	2.82879e-26	8.30207e-24
GO:0051252	regulation of RNA metabolic process	BP	3277	2018	3.75995e-26	1.08702e-23
GO:0016071	mRNA metabolic process	BP	570	426	5.22866e-26	1.4894e-23
GO:0031323	regulation of cellular metabolic process	BP	5209	3071	6.17631e-26	1.73384e-23
GO:0019219	regulation of nucleobase-containing compound metabolic process	BP	3581	2184	8.24521e-26	2.28157e-23
GO:0043933	macromolecular complex subunit organization	BP	2199	1405	1.4211e-25	3.82314e-23
GO:0044265	cellular macromolecule catabolic process	BP	833	590	4.96147e-25	1.2987e-22
GO:0000278	mitotic cell cycle	BP	918	649	2.39179e-24	6.01676e-22
GO:0071840	cellular component organization or biogenesis	BP	5387	3195	1.36396e-23	3.26171e-21
GO:1903506	regulation of nucleic acid-templated transcription	BP	3158	1936	1.88825e-23	4.46043e-21
GO:2001141	regulation of RNA biosynthetic process	BP	3178	1944	4.32726e-23	1.00987e-20
GO:0006355	regulation of transcription, DNA-templated	BP	3136	1920	6.95922e-23	1.60476e-20
GO:0006396	RNA processing	BP	541	403	9.01022e-23	2.05327e-20
GO:0009889	regulation of biosynthetic process	BP	3739	2246	3.10633e-22	6.99647e-20
GO:0031326	regulation of cellular biosynthetic process	BP	3701	2226	3.4791e-22	7.746e-20
GO:0006325	chromatin organization	BP	647	467	3.96929e-22	8.73696e-20
GO:0022402	cell cycle process	BP	1161	789	4.20639e-22	9.15481e-20
GO:0016043	cellular component organization	BP	5278	3117	4.6646e-21	9.92893e-19
GO:1903047	mitotic cell cycle process	BP	791	560	4.71763e-21	9.93267e-19
GO:0044267	cellular protein metabolic process	BP	3965	2356	2.05645e-20	4.28316e-18
GO:0009057	macromolecule catabolic process	BP	1028	691	4.57271e-20	9.42271e-18
GO:1902589	single-organism organelle organization	BP	2207	1388	7.96891e-20	1.62482e-17
GO:0008380	RNA splicing	BP	339	264	8.11339e-20	1.63705e-17
GO:0006397	mRNA processing	BP	426	320	1.52191e-19	3.03911e-17
GO:0016568	chromatin modification	BP	548	400	2.07076e-19	4.09292e-17
GO:0046907	intracellular transport	BP	1581	1007	1.13862e-17	2.16226e-15
GO:0006974	cellular response to DNA damage stimulus	BP	690	479	2.54998e-17	4.79545e-15
GO:0033554	cellular response to stress	BP	1474	941	1.96141e-16	3.61833e-14
GO:0016032	viral process	BP	716	482	2.27126e-16	4.15041e-14
GO:0044764	multi-organism cellular process	BP	724	486	3.01083e-16	5.45045e-14
GO:0006412	translation	BP	523	371	3.52424e-16	6.3208e-14
GO:0034622	cellular macromolecular complex assembly	BP	686	462	1.71943e-15	3.05554e-13
GO:0000377	RNA splicing, via transesterification reactions with bulged adenosine as nucleophile	BP	240	188	2.18588e-15	3.81446e-13
GO:0000398	mRNA splicing, via spliceosome	BP	240	188	2.18588e-15	3.81446e-13
GO:0000375	RNA splicing, via transesterification reactions	BP	243	190	2.38189e-15	4.1194e-13
GO:0016482	cytoplasmic transport	BP	950	620	7.04174e-15	1.20707e-12
GO:1902582	single-organism intracellular transport	BP	1323	839	1.68029e-14	2.75824e-12
GO:0043632	modification-dependent macromolecule catabolic process	BP	482	341	2.59529e-14	4.22444e-12
GO:0051603	proteolysis involved in cellular protein catabolic process	BP	519	363	2.6976e-14	4.35438e-12
GO:0019941	modification-dependent protein catabolic process	BP	476	337	3.8568e-14	6.12345e-12
GO:0010605	negative regulation of macromolecule metabolic process	BP	1898	1164	4.30587e-14	6.78087e-12
GO:0045934	negative regulation of nucleobase-containing compound metabolic process	BP	1130	733	4.52195e-14	7.06372e-12
GO:0044257	cellular protein catabolic process	BP	540	375	5.10738e-14	7.9144e-12
GO:2000113	negative regulation of cellular macromolecule biosynthetic process	BP	1067	700	5.74443e-14	8.83092e-12
GO:0006511	ubiquitin-dependent protein catabolic process	BP	469	332	6.72066e-14	1.02503e-11
GO:0006259	DNA metabolic process	BP	847	552	7.99528e-14	1.20991e-11
GO:0010558	negative regulation of macromolecule biosynthetic process	BP	1137	738	9.23076e-14	1.38604e-11
GO:0051253	negative regulation of RNA metabolic process	BP	1029	671	9.66734e-14	1.44043e-11
GO:0044248	cellular catabolic process	BP	1642	1004	1.14943e-13	1.69958e-11
GO:0051172	negative regulation of nitrogen compound metabolic process	BP	1152	744	1.16477e-13	1.70921e-11
GO:0034613	cellular protein localization	BP	1332	840	4.61948e-13	6.69274e-11
GO:0070727	cellular macromolecule localization	BP	1339	844	4.62998e-13	6.69274e-11
GO:0045184	establishment of protein localization	BP	1714	1045	4.88989e-13	7.01609e-11
GO:0008104	protein localization	BP	2086	1261	6.45414e-13	9.1253e-11
GO:0006366	transcription from RNA polymerase II promoter	BP	1692	1061	7.06066e-13	9.83921e-11
GO:1903507	negative regulation of nucleic acid-templated transcription	BP	977	639	8.71367e-13	1.2056e-10
GO:0010629	negative regulation of gene expression	BP	1193	765	1.10246e-12	1.51451e-10
GO:1902679	negative regulation of RNA biosynthetic process	BP	991	645	1.12053e-12	1.5285e-10
GO:0006401	RNA catabolic process	BP	222	168	1.21252e-12	1.64241e-10
GO:0034660	ncRNA metabolic process	BP	397	277	1.81441e-12	2.44063e-10
GO:0022613	ribonucleoprotein complex biogenesis	BP	297	215	1.97148e-12	2.63363e-10
GO:0044403	symbiosis, encompassing mutualism through parasitism	BP	777	500	2.08302e-12	2.72622e-10
GO:0044419	interspecies interaction between organisms	BP	777	500	2.08302e-12	2.72622e-10
GO:0065003	macromolecular complex assembly	BP	1295	805	2.25893e-12	2.93661e-10
GO:0006414	translational elongation	BP	196	149	2.47364e-12	3.1943e-10
GO:0044033	multi-organism metabolic process	BP	202	152	2.66893e-12	3.42365e-10
GO:0051641	cellular localization	BP	2598	1545	2.92975e-12	3.7335e-10
GO:0015031	protein transport	BP	1611	979	3.60607e-12	4.56533e-10
GO:0019058	viral life cycle	BP	377	260	3.64881e-12	4.58944e-10
GO:0006402	mRNA catabolic process	BP	194	149	4.79894e-12	5.99712e-10
GO:0071824	protein-DNA complex subunit organization	BP	171	131	4.83796e-12	6.00713e-10
GO:0030163	protein catabolic process	BP	656	438	5.45193e-12	6.72636e-10
GO:0010498	proteasomal protein catabolic process	BP	365	261	6.09825e-12	7.45352e-10
GO:0043161	proteasome-mediated ubiquitin-dependent protein catabolic process	BP	346	249	6.11827e-12	7.45352e-10
GO:0051726	regulation of cell cycle	BP	833	548	6.6738e-12	8.07947e-10
GO:0006281	DNA repair	BP	414	290	7.51044e-12	9.03585e-10
GO:0045892	negative regulation of transcription, DNA-templated	BP	946	616	8.62311e-12	1.03105e-09
GO:0019080	viral gene expression	BP	192	145	1.17019e-11	1.39059e-09
GO:0019538	protein metabolic process	BP	4553	2583	1.34429e-11	1.57811e-09
GO:0009892	negative regulation of metabolic process	BP	2217	1325	1.51705e-11	1.7702e-09
GO:0010604	positive regulation of macromolecule metabolic process	BP	2316	1396	1.67641e-11	1.94444e-09
GO:0044085	cellular component biogenesis	BP	2131	1281	1.75029e-11	2.01804e-09
GO:0043412	macromolecule modification	BP	3105	1827	2.36876e-11	2.69899e-09
GO:0071822	protein complex subunit organization	BP	1563	953	2.56573e-11	2.90632e-09
GO:0006415	translational termination	BP	170	130	2.70285e-11	3.04384e-09
GO:0009987	cellular process	BP	13443	7086	2.84672e-11	3.18734e-09
GO:0031324	negative regulation of cellular metabolic process	BP	1962	1179	3.84e-11	4.25033e-09
GO:0048193	Golgi vesicle transport	BP	230	171	4.05141e-11	4.45885e-09
GO:0016569	covalent chromatin modification	BP	369	262	4.71523e-11	5.10246e-09
GO:0019083	viral transcription	BP	182	137	5.73173e-11	6.16798e-09
GO:0016570	histone modification	BP	363	258	6.11192e-11	6.54077e-09
GO:0031327	negative regulation of cellular biosynthetic process	BP	1195	755	6.37998e-11	6.79013e-09
GO:0006886	intracellular protein transport	BP	910	578	6.55136e-11	6.93442e-09
GO:0009890	negative regulation of biosynthetic process	BP	1212	765	6.8434e-11	7.20416e-09
GO:0000956	nuclear-transcribed mRNA catabolic process	BP	180	137	7.46152e-11	7.81242e-09
GO:0070647	protein modification by small protein conjugation or removal	BP	751	488	7.81464e-11	8.13815e-09
GO:0007067	mitotic nuclear division	BP	376	265	1.12486e-10	1.15283e-08
GO:0044770	cell cycle phase transition	BP	436	303	1.34266e-10	1.3688e-08
GO:0044772	mitotic cell cycle phase transition	BP	417	291	1.58981e-10	1.60389e-08
GO:0040029	regulation of gene expression, epigenetic	BP	232	169	1.83897e-10	1.84564e-08
GO:1901575	organic substance catabolic process	BP	1598	957	1.99211e-10	1.98903e-08
GO:0051301	cell division	BP	596	397	2.20613e-10	2.19142e-08
GO:0065004	protein-DNA complex assembly	BP	146	111	2.64821e-10	2.61714e-08
GO:0034728	nucleosome organization	BP	140	106	3.14943e-10	3.09667e-08
GO:0045786	negative regulation of cell cycle	BP	457	314	3.18027e-10	3.1112e-08
GO:0006464	cellular protein modification process	BP	2963	1741	3.30267e-10	3.19864e-08
GO:0036211	protein modification process	BP	2963	1741	3.30267e-10	3.19864e-08
GO:0048285	organelle fission	BP	526	353	3.34242e-10	3.22103e-08
GO:0033365	protein localization to organelle	BP	718	461	3.99146e-10	3.82746e-08
GO:0006413	translational initiation	BP	243	176	4.32295e-10	4.12491e-08
GO:0031497	chromatin assembly	BP	131	100	4.96669e-10	4.71592e-08
GO:0034470	ncRNA processing	BP	256	183	6.04893e-10	5.68775e-08
GO:0006357	regulation of transcription from RNA polymerase II promoter	BP	1567	968	6.84738e-10	6.40743e-08
GO:0034655	nucleobase-containing compound catabolic process	BP	373	254	7.20182e-10	6.67461e-08
GO:0007093	mitotic cell cycle checkpoint	BP	172	133	7.17166e-10	6.67461e-08
GO:0032446	protein modification by small protein conjugation	BP	671	436	7.7479e-10	7.14652e-08
GO:0000075	cell cycle checkpoint	BP	242	178	8.59324e-10	7.88868e-08
GO:0071103	DNA conformation change	BP	223	159	9.16726e-10	8.34189e-08
GO:0033036	macromolecule localization	BP	2405	1409	1.09882e-09	9.85375e-08
GO:0000280	nuclear division	BP	493	331	1.10512e-09	9.86462e-08
GO:0006333	chromatin assembly or disassembly	BP	155	115	1.19205e-09	1.04954e-07
GO:0051649	establishment of localization in cell	BP	2271	1336	1.38519e-09	1.21408e-07
GO:0045814	negative regulation of gene expression, epigenetic	BP	112	88	1.6475e-09	1.43748e-07
GO:0006888	ER to Golgi vesicle-mediated transport	BP	69	60	2.07498e-09	1.77842e-07
GO:0031145	anaphase-promoting complex-dependent proteasomal ubiquitin-dependent protein catabolic process	BP	108	88	2.07273e-09	1.77842e-07
GO:0009056	catabolic process	BP	1967	1151	3.33876e-09	2.82409e-07
GO:1902580	single-organism cellular localization	BP	1058	657	3.48303e-09	2.93332e-07
GO:0045930	negative regulation of mitotic cell cycle	BP	225	166	3.81278e-09	3.18334e-07
GO:1903362	regulation of cellular protein catabolic process	BP	265	189	5.21798e-09	4.31933e-07
GO:0007059	chromosome segregation	BP	230	167	5.32442e-09	4.38868e-07
GO:0018205	peptidyl-lysine modification	BP	266	189	8.9924e-09	7.3186e-07
GO:0000209	protein polyubiquitination	BP	188	139	1.2914e-08	1.04663e-06
GO:1903050	regulation of proteolysis involved in cellular protein catabolic process	BP	254	181	1.3406e-08	1.08198e-06
GO:0006334	nucleosome assembly	BP	115	86	1.38042e-08	1.10949e-06
GO:0051254	positive regulation of RNA metabolic process	BP	1246	772	1.41612e-08	1.13348e-06
GO:0031400	negative regulation of protein modification process	BP	426	288	1.67465e-08	1.33489e-06
GO:0010608	posttranscriptional regulation of gene expression	BP	469	313	1.69842e-08	1.3483e-06
GO:0022607	cellular component assembly	BP	1970	1166	1.94498e-08	1.53773e-06
GO:0010628	positive regulation of gene expression	BP	1400	859	2.05377e-08	1.61059e-06
GO:0051173	positive regulation of nitrogen compound metabolic process	BP	1484	901	2.2591e-08	1.75738e-06
GO:0045935	positive regulation of nucleobase-containing compound metabolic process	BP	1457	885	2.77347e-08	2.13183e-06
GO:0016567	protein ubiquitination	BP	628	403	3.01916e-08	2.31151e-06
GO:0046700	heterocycle catabolic process	BP	418	273	3.30438e-08	2.51992e-06
GO:0006323	DNA packaging	BP	166	119	3.59292e-08	2.72921e-06
GO:0006338	chromatin remodeling	BP	148	111	3.66731e-08	2.77483e-06
GO:0031325	positive regulation of cellular metabolic process	BP	2435	1427	4.20259e-08	3.16748e-06
GO:0051340	regulation of ligase activity	BP	106	84	4.91288e-08	3.67423e-06
GO:0070271	protein complex biogenesis	BP	1109	671	5.05413e-08	3.7509e-06
GO:0032259	methylation	BP	312	209	5.04193e-08	3.7509e-06
GO:0006457	protein folding	BP	208	145	6.01988e-08	4.45058e-06
GO:0071826	ribonucleoprotein complex subunit organization	BP	155	115	6.18335e-08	4.55405e-06
GO:0019439	aromatic compound catabolic process	BP	419	272	6.26055e-08	4.59344e-06
GO:0006461	protein complex assembly	BP	1107	669	6.44807e-08	4.69545e-06
GO:0006352	DNA-templated transcription, initiation	BP	234	166	7.6191e-08	5.52742e-06
GO:0009893	positive regulation of metabolic process	BP	3019	1744	8.04542e-08	5.81492e-06
GO:0032984	macromolecular complex disassembly	BP	292	198	8.3044e-08	5.97978e-06
GO:0051352	negative regulation of ligase activity	BP	73	61	8.46216e-08	6.04841e-06
GO:0051444	negative regulation of ubiquitin-protein transferase activity	BP	73	61	8.46216e-08	6.04841e-06
GO:0043624	cellular protein complex disassembly	BP	260	178	9.54683e-08	6.72444e-06
GO:1901990	regulation of mitotic cell cycle phase transition	BP	218	156	1.11089e-07	7.76824e-06
GO:0051437	positive regulation of ubiquitin-protein ligase activity involved in regulation of mitotic cell cycle transition	BP	71	59	1.13855e-07	7.933e-06
GO:0007005	mitochondrion organization	BP	631	398	1.21816e-07	8.44849e-06
GO:1901987	regulation of cell cycle phase transition	BP	234	166	1.22126e-07	8.44849e-06
GO:0000122	negative regulation of transcription from RNA polymerase II promoter	BP	643	420	1.24726e-07	8.59766e-06
GO:0043241	protein complex disassembly	BP	284	192	1.4549e-07	9.99339e-06
GO:0022618	ribonucleoprotein complex assembly	BP	146	108	1.60079e-07	1.09566e-05
GO:0061024	membrane organization	BP	901	556	1.69881e-07	1.15459e-05
GO:0044270	cellular nitrogen compound catabolic process	BP	419	270	1.7904e-07	1.21259e-05
GO:0006260	DNA replication	BP	283	197	1.82445e-07	1.23135e-05
GO:0051439	regulation of ubiquitin-protein ligase activity involved in mitotic cell cycle	BP	77	63	1.95313e-07	1.31361e-05
GO:1902680	positive regulation of RNA biosynthetic process	BP	1208	741	2.38676e-07	1.58871e-05
GO:0034976	response to endoplasmic reticulum stress	BP	173	125	2.43865e-07	1.61769e-05
GO:0043414	macromolecule methylation	BP	230	158	2.44935e-07	1.61925e-05
GO:0045893	positive regulation of transcription, DNA-templated	BP	1180	725	2.62167e-07	1.72142e-05
GO:1903508	positive regulation of nucleic acid-templated transcription	BP	1180	725	2.62167e-07	1.72142e-05
GO:0051348	negative regulation of transferase activity	BP	304	209	2.64753e-07	1.73252e-05
GO:0007346	regulation of mitotic cell cycle	BP	402	269	2.67063e-07	1.74176e-05
GO:0051351	positive regulation of ligase activity	BP	89	71	2.68751e-07	1.74688e-05
GO:0051438	regulation of ubiquitin-protein transferase activity	BP	101	79	2.75572e-07	1.78523e-05
GO:0044710	single-organism metabolic process	BP	4752	2627	2.8514e-07	1.84105e-05
GO:0006367	transcription initiation from RNA polymerase II promoter	BP	192	139	3.38633e-07	2.17196e-05
GO:0072594	establishment of protein localization to organelle	BP	555	349	3.5934e-07	2.29717e-05
GO:0051338	regulation of transferase activity	BP	870	541	3.87318e-07	2.45175e-05
GO:0000184	nuclear-transcribed mRNA catabolic process, nonsense-mediated decay	BP	111	84	3.93401e-07	2.48214e-05
GO:0051436	negative regulation of ubiquitin-protein ligase activity involved in mitotic cell cycle	BP	66	55	4.03401e-07	2.53698e-05
GO:0031329	regulation of cellular catabolic process	BP	593	375	4.65098e-07	2.91552e-05
GO:0031570	DNA integrity checkpoint	BP	161	119	4.7947e-07	2.99591e-05
GO:0051656	establishment of organelle localization	BP	283	195	5.26112e-07	3.26628e-05
GO:0072599	establishment of protein localization to endoplasmic reticulum	BP	110	83	5.58984e-07	3.45927e-05
GO:1903052	positive regulation of proteolysis involved in cellular protein catabolic process	BP	142	105	5.66518e-07	3.49473e-05
GO:0042176	regulation of protein catabolic process	BP	365	243	5.93323e-07	3.63692e-05
GO:1901991	negative regulation of mitotic cell cycle phase transition	BP	151	112	6.16151e-07	3.76494e-05
GO:1903311	regulation of mRNA metabolic process	BP	103	80	6.49409e-07	3.95568e-05
GO:0072331	signal transduction by p53 class mediator	BP	159	116	6.57604e-07	3.99304e-05
GO:0000077	DNA damage checkpoint	BP	151	112	6.78525e-07	4.1072e-05
GO:0043044	ATP-dependent chromatin remodeling	BP	66	54	6.97194e-07	4.19399e-05
GO:1903364	positive regulation of cellular protein catabolic process	BP	147	108	7.113e-07	4.25243e-05
GO:0044774	mitotic DNA integrity checkpoint	BP	107	83	7.22799e-07	4.30788e-05
GO:0070972	protein localization to endoplasmic reticulum	BP	128	94	8.06253e-07	4.79053e-05
GO:0016197	endosomal transport	BP	211	148	8.19812e-07	4.85619e-05
GO:0045047	protein targeting to ER	BP	106	80	8.45402e-07	4.99251e-05
GO:0032543	mitochondrial translation	BP	112	84	8.95756e-07	5.2738e-05
GO:0007050	cell cycle arrest	BP	229	159	1.05934e-06	6.162e-05
GO:0006342	chromatin silencing	BP	64	50	1.05754e-06	6.162e-05
GO:0072401	signal transduction involved in DNA integrity checkpoint	BP	70	57	1.05564e-06	6.162e-05
GO:0072422	signal transduction involved in DNA damage checkpoint	BP	70	57	1.05564e-06	6.162e-05
GO:0051443	positive regulation of ubiquitin-protein transferase activity	BP	85	67	1.11378e-06	6.43998e-05
GO:0044839	cell cycle G2/M phase transition	BP	169	123	1.18681e-06	6.84182e-05
GO:0042770	signal transduction in response to DNA damage	BP	124	93	1.19932e-06	6.89343e-05
GO:0032268	regulation of cellular protein metabolic process	BP	1864	1082	1.26131e-06	7.20695e-05
GO:0006417	regulation of translation	BP	265	182	1.27421e-06	7.24848e-05
GO:0042254	ribosome biogenesis	BP	180	126	1.27606e-06	7.24848e-05
GO:1903320	regulation of protein modification by small protein conjugation or removal	BP	232	160	1.36197e-06	7.71384e-05
GO:0006354	DNA-templated transcription, elongation	BP	124	93	1.47098e-06	8.30694e-05
GO:0006613	cotranslational protein targeting to membrane	BP	104	78	1.54753e-06	8.71386e-05
GO:0006302	double-strand break repair	BP	148	108	1.78055e-06	9.93929e-05
GO:0006261	DNA-dependent DNA replication	BP	109	84	1.97609e-06	0.000109991
GO:0006986	response to unfolded protein	BP	150	107	2.06509e-06	0.000114615
GO:0000086	G2/M transition of mitotic cell cycle	BP	167	121	2.08757e-06	0.000115532
GO:0006399	tRNA metabolic process	BP	144	104	2.12387e-06	0.000117206
GO:0072413	signal transduction involved in mitotic cell cycle checkpoint	BP	68	55	2.2132e-06	0.000121101
GO:1902402	signal transduction involved in mitotic DNA damage checkpoint	BP	68	55	2.2132e-06	0.000121101
GO:1902403	signal transduction involved in mitotic DNA integrity checkpoint	BP	68	55	2.2132e-06	0.000121101
GO:0035966	response to topologically incorrect protein	BP	158	112	2.24196e-06	0.000122181
GO:0031396	regulation of protein ubiquitination	BP	214	148	2.25186e-06	0.000122181
GO:0006310	DNA recombination	BP	226	154	2.36824e-06	0.000127779
GO:0007017	microtubule-based process	BP	522	335	2.40003e-06	0.000129135
GO:0009894	regulation of catabolic process	BP	679	423	2.5963e-06	0.000139309
GO:0010557	positive regulation of macromolecule biosynthetic process	BP	1362	821	2.66358e-06	0.000142524
GO:0072395	signal transduction involved in cell cycle checkpoint	BP	71	57	2.71419e-06	0.000144831
GO:0050684	regulation of mRNA processing	BP	91	71	2.79918e-06	0.000148956
GO:0006479	protein methylation	BP	129	95	2.94857e-06	0.000156049
GO:0008213	protein alkylation	BP	129	95	2.94857e-06	0.000156049
GO:0031023	microtubule organizing center organization	BP	88	69	3.07513e-06	0.000161862
GO:0016571	histone methylation	BP	100	77	3.11244e-06	0.000163382
GO:0031123	RNA 3'-end processing	BP	120	90	3.13804e-06	0.000164281
GO:0006614	SRP-dependent cotranslational protein targeting to membrane	BP	102	76	3.14716e-06	0.000164314
GO:0016458	gene silencing	BP	132	95	3.33044e-06	0.000173416
GO:1903322	positive regulation of protein modification by small protein conjugation or removal	BP	163	116	4.20313e-06	0.000216528
GO:0070125	mitochondrial translational elongation	BP	84	64	4.23309e-06	0.000217493
GO:1901988	negative regulation of cell cycle phase transition	BP	161	116	4.24891e-06	0.000217729
GO:0070126	mitochondrial translational termination	BP	84	64	4.26128e-06	0.000217786
GO:0031397	negative regulation of protein ubiquitination	BP	113	85	4.37081e-06	0.000222796
GO:0051640	organelle localization	BP	371	244	4.60525e-06	0.00023413
GO:2000058	regulation of protein ubiquitination involved in ubiquitin-dependent protein catabolic process	BP	93	71	4.73193e-06	0.000239315
GO:0032200	telomere organization	BP	79	62	4.8395e-06	0.000244118
GO:1901361	organic cyclic compound catabolic process	BP	454	283	5.06885e-06	0.000255023
GO:1903321	negative regulation of protein modification by small protein conjugation or removal	BP	118	88	5.14859e-06	0.000258363
GO:0044773	mitotic DNA damage checkpoint	BP	101	77	5.1857e-06	0.000259553
GO:0034508	centromere complex assembly	BP	46	39	5.34287e-06	0.00026673
GO:0072431	signal transduction involved in mitotic G1 DNA damage checkpoint	BP	66	53	5.62785e-06	0.000279516
GO:1902400	intracellular signal transduction involved in G1 DNA damage checkpoint	BP	66	53	5.62785e-06	0.000279516
GO:2000060	positive regulation of protein ubiquitination involved in ubiquitin-dependent protein catabolic process	BP	84	65	5.91641e-06	0.000293097
GO:0031399	regulation of protein modification process	BP	1259	753	6.26528e-06	0.000309588
GO:0033044	regulation of chromosome organization	BP	194	136	6.47635e-06	0.000319203
GO:0000723	telomere maintenance	BP	78	61	6.73479e-06	0.000329426
GO:0030330	DNA damage response, signal transduction by p53 class mediator	BP	109	81	7.4688e-06	0.00036441
GO:0051297	centrosome organization	BP	82	64	7.71679e-06	0.000375563
GO:0006977	DNA damage response, signal transduction by p53 class mediator resulting in cell cycle arrest	BP	65	52	7.98919e-06	0.000386877
GO:0034080	CENP-A containing nucleosome assembly	BP	37	32	8.87564e-06	0.000426603
GO:0061641	CENP-A containing chromatin organization	BP	37	32	8.87564e-06	0.000426603
GO:0051246	regulation of protein metabolic process	BP	2051	1174	9.27289e-06	0.000442404
GO:0045732	positive regulation of protein catabolic process	BP	209	144	9.49376e-06	0.000450721
GO:0044802	single-organism membrane organization	BP	752	463	9.56566e-06	0.000453024
GO:0031398	positive regulation of protein ubiquitination	BP	149	106	9.92574e-06	0.000468931
GO:0006368	transcription elongation from RNA polymerase II promoter	BP	86	66	1.19288e-05	0.000560827
GO:0070124	mitochondrial translational initiation	BP	84	63	1.24846e-05	0.000584124
GO:0043486	histone exchange	BP	46	38	1.26797e-05	0.00059182
GO:0010948	negative regulation of cell cycle process	BP	221	152	1.41172e-05	0.000652627
GO:0000183	chromatin silencing at rDNA	BP	35	28	1.56003e-05	0.000717761
GO:0045333	cellular respiration	BP	155	108	1.56966e-05	0.00071878
GO:0042787	protein ubiquitination involved in ubiquitin-dependent protein catabolic process	BP	148	105	1.6817e-05	0.000768266
GO:0045944	positive regulation of transcription from RNA polymerase II promoter	BP	889	547	1.77227e-05	0.000805842
GO:0016050	vesicle organization	BP	239	161	1.81444e-05	0.000821161
GO:0000726	non-recombinational repair	BP	24	23	1.82988e-05	0.000826218
GO:0031055	chromatin remodeling at centromere	BP	39	33	2.08789e-05	0.000936166
GO:0008150	biological_process	BP	15084	7799	2.12529e-05	0.000950735
GO:0006605	protein targeting	BP	597	366	2.21287e-05	0.000987634
GO:0090150	establishment of protein localization to membrane	BP	307	201	2.44225e-05	0.00108501
GO:0048523	negative regulation of cellular process	BP	3688	2073	2.49623e-05	0.00110645
GO:0009896	positive regulation of catabolic process	BP	302	198	2.83289e-05	0.00124712
GO:0071158	positive regulation of cell cycle arrest	BP	85	64	2.85803e-05	0.00125533
GO:2000134	negative regulation of G1/S transition of mitotic cell cycle	BP	99	74	2.92141e-05	0.00128027
GO:0043484	regulation of RNA splicing	BP	81	63	3.15936e-05	0.00137521
GO:0010564	regulation of cell cycle process	BP	464	296	3.50002e-05	0.00152008
GO:0007030	Golgi organization	BP	81	62	4.03525e-05	0.00173695
GO:0051169	nuclear transport	BP	381	244	4.1167e-05	0.00176808
GO:0048024	regulation of mRNA splicing, via spliceosome	BP	55	45	4.13902e-05	0.00177374
GO:0006336	DNA replication-independent nucleosome assembly	BP	47	38	4.26782e-05	0.00182087
GO:0034724	DNA replication-independent nucleosome organization	BP	47	38	4.26782e-05	0.00182087
GO:0048524	positive regulation of viral process	BP	98	72	4.50303e-05	0.001917
GO:0022900	electron transport chain	BP	104	75	4.55317e-05	0.0019341
GO:0031331	positive regulation of cellular catabolic process	BP	254	168	4.70747e-05	0.00199527
GO:0006612	protein targeting to membrane	BP	169	115	5.15241e-05	0.00217434
GO:0072657	protein localization to membrane	BP	414	264	5.21536e-05	0.00219136
GO:0001841	neural tube formation	BP	100	76	5.27739e-05	0.00220789
GO:0034968	histone lysine methylation	BP	79	61	5.27751e-05	0.00220789
GO:0044843	cell cycle G1/S phase transition	BP	241	162	5.37736e-05	0.00224482
GO:0000082	G1/S transition of mitotic cell cycle	BP	236	159	5.45356e-05	0.00227173
GO:0022406	membrane docking	BP	70	54	5.52915e-05	0.00229827
GO:0044819	mitotic G1/S transition checkpoint	BP	76	58	5.70133e-05	0.00236477
GO:0044783	G1 DNA damage checkpoint	BP	76	58	5.81122e-05	0.0024052
GO:0031124	mRNA 3'-end processing	BP	101	75	5.82395e-05	0.00240533
GO:0006998	nuclear envelope organization	BP	70	53	7.07214e-05	0.00287788
GO:0006913	nucleocytoplasmic transport	BP	376	240	7.19408e-05	0.00292137
GO:0019068	virion assembly	BP	36	31	7.30536e-05	0.00296035
GO:1903573	negative regulation of response to endoplasmic reticulum stress	BP	25	23	7.38885e-05	0.00298793
GO:0035967	cellular response to topologically incorrect protein	BP	117	83	7.45564e-05	0.00300866
GO:0022904	respiratory electron transport chain	BP	102	73	7.77782e-05	0.00313215
GO:0043549	regulation of kinase activity	BP	752	460	7.86809e-05	0.00316193
GO:0031571	mitotic G1 DNA damage checkpoint	BP	75	57	7.8965e-05	0.00316677
GO:0006303	double-strand break repair via nonhomologous end joining	BP	21	20	7.92823e-05	0.00317293
GO:1902807	negative regulation of cell cycle G1/S phase transition	BP	101	74	8.06871e-05	0.00322249
GO:0022411	cellular component disassembly	BP	684	410	8.25077e-05	0.00328167
GO:0010256	endomembrane system organization	BP	450	284	8.84116e-05	0.00348076
GO:0034620	cellular response to unfolded protein	BP	111	79	9.35102e-05	0.00367402
GO:0051168	nuclear export	BP	134	95	9.636e-05	0.00377833
GO:0050657	nucleic acid transport	BP	137	96	9.84365e-05	0.00383645
GO:0050658	RNA transport	BP	137	96	9.84365e-05	0.00383645
GO:0051236	establishment of RNA localization	BP	137	96	9.84365e-05	0.00383645
GO:1903902	positive regulation of viral life cycle	BP	93	68	0.000102681	0.00399383
GO:0048278	vesicle docking	BP	59	46	0.000109473	0.00423251
GO:0031328	positive regulation of cellular biosynthetic process	BP	1479	868	0.000120251	0.00462395
GO:0050792	regulation of viral process	BP	178	115	0.000120313	0.00462395
GO:0010639	negative regulation of organelle organization	BP	260	171	0.000122925	0.00470564
GO:0009891	positive regulation of biosynthetic process	BP	1501	879	0.000124139	0.00474277
GO:0033108	mitochondrial respiratory chain complex assembly	BP	25	23	0.000126144	0.00480043
GO:0018193	peptidyl-amino acid modification	BP	1000	599	0.000130154	0.00493363
GO:0018022	peptidyl-lysine methylation	BP	86	64	0.000134572	0.00508122
GO:0050685	positive regulation of mRNA processing	BP	33	28	0.000135553	0.0051083
GO:0016072	rRNA metabolic process	BP	139	94	0.000140184	0.00527256
GO:0014020	primary neural tube formation	BP	88	67	0.000146258	0.00549033
GO:0006335	DNA replication-dependent nucleosome assembly	BP	29	22	0.000152556	0.00570467
GO:0034723	DNA replication-dependent nucleosome organization	BP	29	22	0.000152556	0.00570467
GO:0061136	regulation of proteasomal protein catabolic process	BP	188	128	0.000153697	0.00571421
GO:0000070	mitotic sister chromatid segregation	BP	104	76	0.000153246	0.00571421
GO:0006364	rRNA processing	BP	134	91	0.000153656	0.00571421
GO:0000226	microtubule cytoskeleton organization	BP	348	225	0.00015787	0.00585813
GO:0032434	regulation of proteasomal ubiquitin-dependent protein catabolic process	BP	133	94	0.000161262	0.00597256
GO:0048522	positive regulation of cellular process	BP	3971	2224	0.000161723	0.00597819
GO:0030397	membrane disassembly	BP	43	35	0.000163255	0.00600048
GO:0051081	nuclear envelope disassembly	BP	43	35	0.000163255	0.00600048
GO:0043623	cellular protein complex assembly	BP	406	254	0.00016565	0.00606548
GO:0051347	positive regulation of transferase activity	BP	589	361	0.000174179	0.00636573
GO:0006997	nucleus organization	BP	123	85	0.000177092	0.00644787
GO:2001251	negative regulation of chromosome organization	BP	93	69	0.000194856	0.00702861
GO:0030968	endoplasmic reticulum unfolded protein response	BP	108	76	0.000198934	0.00716235
GO:0042326	negative regulation of phosphorylation	BP	350	225	0.000200616	0.00720952
GO:0048519	negative regulation of biological process	BP	4019	2232	0.000204581	0.00732483
GO:0002479	antigen processing and presentation of exogenous peptide antigen via MHC class I, TAP-dependent	BP	71	51	0.00021268	0.00758676
GO:0015980	energy derivation by oxidation of organic compounds	BP	326	207	0.000218104	0.00773751
GO:0010257	NADH dehydrogenase complex assembly	BP	15	15	0.000221676	0.00782125
GO:0032981	mitochondrial respiratory chain complex I assembly	BP	15	15	0.000221676	0.00782125
GO:0097031	mitochondrial respiratory chain complex I biogenesis	BP	15	15	0.000221676	0.00782125
GO:0090090	negative regulation of canonical Wnt signaling pathway	BP	150	105	0.000222125	0.00782285
GO:1900034	regulation of cellular response to heat	BP	35	30	0.000224847	0.00790431
GO:0009123	nucleoside monophosphate metabolic process	BP	160	107	0.00022594	0.00792838
GO:0006091	generation of precursor metabolites and energy	BP	406	253	0.000231944	0.00812433
GO:2000045	regulation of G1/S transition of mitotic cell cycle	BP	131	91	0.000237901	0.00831793
GO:1902806	regulation of cell cycle G1/S phase transition	BP	136	94	0.000252626	0.00880103
GO:1903313	positive regulation of mRNA metabolic process	BP	41	33	0.000257678	0.00896089
GO:0042590	antigen processing and presentation of exogenous peptide antigen via MHC class I	BP	75	53	0.000261395	0.00904148
GO:1903900	regulation of viral life cycle	BP	167	107	0.000263426	0.00909546
GO:0045859	regulation of protein kinase activity	BP	708	430	0.000272307	0.00934896
GO:0001843	neural tube closure	BP	83	63	0.000272698	0.00934896
GO:0033673	negative regulation of kinase activity	BP	215	144	0.000289458	0.00987113
GO:0044786	cell cycle DNA replication	BP	42	35	0.000292552	0.00995911
GO:0007098	centrosome cycle	BP	59	46	0.000293767	0.00998294
GO:0030518	intracellular steroid hormone receptor signaling pathway	BP	113	81	0.000312809	0.0105914
GO:0030178	negative regulation of Wnt signaling pathway	BP	178	122	0.000326085	0.0110039
GO:0000819	sister chromatid segregation	BP	112	80	0.000329128	0.0110873
GO:0061647	histone H3-K9 modification	BP	35	30	0.000332594	0.0111846
GO:0051650	establishment of vesicle localization	BP	185	125	0.000334705	0.0112361
GO:0007077	mitotic nuclear envelope disassembly	BP	41	33	0.000340094	0.0113973
GO:0032069	regulation of nuclease activity	BP	78	56	0.000353702	0.0117921
GO:0015931	nucleobase-containing compound transport	BP	166	111	0.000358693	0.0119379
GO:0070584	mitochondrion morphogenesis	BP	18	17	0.000361827	0.012001
GO:0071156	regulation of cell cycle arrest	BP	105	74	0.000408532	0.0134866
GO:0098732	macromolecule deacylation	BP	69	53	0.000408707	0.0134866
GO:0008033	tRNA processing	BP	94	66	0.000431084	0.0142008
GO:0080135	regulation of cellular response to stress	BP	456	285	0.00045379	0.0148478
GO:0009161	ribonucleoside monophosphate metabolic process	BP	149	99	0.000467397	0.0152673
GO:0071702	organic substance transport	BP	2286	1274	0.000478558	0.0156055
GO:0006473	protein acetylation	BP	156	106	0.000483282	0.0156964
GO:0060606	tube closure	BP	84	63	0.000488866	0.015835
GO:0016573	histone acetylation	BP	126	88	0.000490735	0.0158673
GO:0051304	chromosome separation	BP	57	44	0.000491501	0.0158673
GO:0043543	protein acylation	BP	185	123	0.000501823	0.0161736
GO:0006895	Golgi to endosome transport	BP	17	16	0.000517713	0.016658
GO:2000104	negative regulation of DNA-dependent DNA replication	BP	13	13	0.000520773	0.0167286
GO:0031054	pre-miRNA processing	BP	13	13	0.000530328	0.0169941
GO:0051648	vesicle localization	BP	195	130	0.000530792	0.0169941
GO:0006403	RNA localization	BP	146	99	0.000535454	0.0171151
GO:0035601	protein deacylation	BP	68	52	0.00054866	0.0175083
GO:0016575	histone deacetylation	BP	57	45	0.000551194	0.0175602
GO:0072175	epithelial tube formation	BP	121	87	0.000566683	0.0180048
GO:0032776	DNA methylation on cytosine	BP	31	23	0.00057339	0.018148
GO:0018394	peptidyl-lysine acetylation	BP	135	93	0.000586997	0.0185484
GO:0019079	viral genome replication	BP	84	56	0.000588008	0.01855
GO:0033043	regulation of organelle organization	BP	974	574	0.000615748	0.0193307
GO:0009167	purine ribonucleoside monophosphate metabolic process	BP	137	92	0.000618773	0.0193942
GO:1903308	regulation of chromatin modification	BP	111	77	0.00062468	0.0195477
GO:0021915	neural tube development	BP	155	108	0.00062799	0.019588
GO:0060548	negative regulation of cell death	BP	828	490	0.000636144	0.019747
GO:0006289	nucleotide-excision repair	BP	81	59	0.000636025	0.019747
GO:1903312	negative regulation of mRNA metabolic process	BP	32	26	0.000637769	0.0197657
GO:0006283	transcription-coupled nucleotide-excision repair	BP	47	37	0.000643258	0.0198723
GO:0043066	negative regulation of apoptotic process	BP	771	457	0.000644576	0.0198813
GO:0031056	regulation of histone modification	BP	99	70	0.000656096	0.0202044
GO:0006475	internal protein amino acid acetylation	BP	136	93	0.000663256	0.0203925
GO:0006476	protein deacetylation	BP	65	50	0.00067644	0.0207649
GO:0045727	positive regulation of translation	BP	65	49	0.000682538	0.0209189
GO:0030326	embryonic limb morphogenesis	BP	129	92	0.000686803	0.0209832
GO:0035113	embryonic appendage morphogenesis	BP	129	92	0.000686803	0.0209832
GO:0045862	positive regulation of proteolysis	BP	304	191	0.000693863	0.0211656
GO:0048736	appendage development	BP	167	116	0.000698037	0.021226
GO:0060173	limb development	BP	167	116	0.000698037	0.021226
GO:0001838	embryonic epithelial tube formation	BP	120	86	0.000712195	0.0215888
GO:0009141	nucleoside triphosphate metabolic process	BP	152	100	0.000733782	0.0221392
GO:0006119	oxidative phosphorylation	BP	65	47	0.000735936	0.0221697
GO:0018393	internal peptidyl-lysine acetylation	BP	131	90	0.000757921	0.0227259
GO:0032270	positive regulation of cellular protein metabolic process	BP	1100	640	0.000774468	0.0231861
GO:0032075	positive regulation of nuclease activity	BP	71	51	0.000805031	0.0240255
GO:0006353	DNA-templated transcription, termination	BP	88	63	0.000806225	0.0240255
GO:0051053	negative regulation of DNA metabolic process	BP	83	59	0.000811183	0.0240991
GO:0006904	vesicle docking involved in exocytosis	BP	42	33	0.000816117	0.0242086
GO:0032990	cell part morphogenesis	BP	805	496	0.000822813	0.0243698
GO:0016055	Wnt signaling pathway	BP	384	245	0.000833647	0.024578
GO:0009126	purine nucleoside monophosphate metabolic process	BP	138	92	0.000847953	0.0249618
GO:0030010	establishment of cell polarity	BP	88	64	0.000876618	0.0257274
GO:0047496	vesicle transport along microtubule	BP	17	16	0.000880223	0.0257941
GO:0007051	spindle organization	BP	102	71	0.000898091	0.026278
GO:1902275	regulation of chromatin organization	BP	117	80	0.000907688	0.0264788
GO:0006643	membrane lipid metabolic process	BP	163	107	0.000912895	0.0265109
GO:0043069	negative regulation of programmed cell death	BP	780	461	0.000915412	0.0265442
GO:0000245	spliceosomal complex assembly	BP	47	35	0.000943746	0.0272029
GO:0001933	negative regulation of protein phosphorylation	BP	284	182	0.000981708	0.0280882
GO:0046782	regulation of viral transcription	BP	76	53	0.00104484	0.0297626
GO:0033260	nuclear DNA replication	BP	35	29	0.00107385	0.030544
GO:0006418	tRNA aminoacylation for protein translation	BP	46	36	0.00109215	0.0310191
GO:0009451	RNA modification	BP	94	65	0.00109634	0.0310924
GO:0043038	amino acid activation	BP	49	38	0.00110628	0.0311915
GO:0043039	tRNA aminoacylation	BP	49	38	0.00110628	0.0311915
GO:0042026	protein refolding	BP	24	20	0.00112929	0.0317019
GO:0002474	antigen processing and presentation of peptide antigen via MHC class I	BP	102	66	0.00117955	0.0330171
GO:0006892	post-Golgi vesicle-mediated transport	BP	103	72	0.00118911	0.0332367
GO:0042773	ATP synthesis coupled electron transport	BP	50	37	0.00119718	0.0333659
GO:0042775	mitochondrial ATP synthesis coupled electron transport	BP	50	37	0.00119718	0.0333659
GO:0046467	membrane lipid biosynthetic process	BP	101	69	0.00120184	0.0334476
GO:0070936	protein K48-linked ubiquitination	BP	45	35	0.00121467	0.0337562
GO:0035107	appendage morphogenesis	BP	149	104	0.00122095	0.0337854
GO:0035108	limb morphogenesis	BP	149	104	0.00122095	0.0337854
GO:0097193	intrinsic apoptotic signaling pathway	BP	276	175	0.00123108	0.0340171
GO:0006521	regulation of cellular amino acid metabolic process	BP	61	45	0.00128829	0.0354462
GO:0051247	positive regulation of protein metabolic process	BP	1198	690	0.00132113	0.0362982
GO:0051129	negative regulation of cellular component organization	BP	499	307	0.00134269	0.0368383
GO:1903509	liposaccharide metabolic process	BP	94	64	0.00138839	0.0380382
GO:0048284	organelle fusion	BP	120	82	0.00139483	0.0380533
GO:0090305	nucleic acid phosphodiester bond hydrolysis	BP	207	132	0.00139253	0.0380533
GO:0016310	phosphorylation	BP	1824	1043	0.00140777	0.0383522
GO:0070534	protein K63-linked ubiquitination	BP	40	32	0.00141219	0.0383778
GO:0009116	nucleoside metabolic process	BP	251	154	0.00143021	0.0387456
GO:0030705	cytoskeleton-dependent intracellular transport	BP	103	72	0.00144271	0.0390296
GO:0030071	regulation of mitotic metaphase/anaphase transition	BP	54	41	0.00145219	0.0392314
GO:0009790	embryo development	BP	948	576	0.00145707	0.0393085
GO:0035148	tube formation	BP	134	94	0.00149871	0.0402635
GO:0051028	mRNA transport	BP	115	79	0.00149842	0.0402635
GO:0000462	maturation of SSU-rRNA from tricistronic rRNA transcript (SSU-rRNA, 5.8S rRNA, LSU-rRNA)	BP	26	22	0.00150396	0.0403488
GO:0032269	negative regulation of cellular protein metabolic process	BP	747	430	0.00151011	0.0404577
GO:0031330	negative regulation of cellular catabolic process	BP	138	92	0.00154877	0.0413788
GO:0034146	toll-like receptor 5 signaling pathway	BP	61	46	0.00154684	0.0413788
GO:0006469	negative regulation of protein kinase activity	BP	201	132	0.00158095	0.0421225
GO:0043009	chordate embryonic development	BP	591	367	0.00169656	0.0451405
GO:0009792	embryo development ending in birth or egg hatching	BP	596	370	0.00171556	0.0455836
GO:0090068	positive regulation of cell cycle process	BP	223	142	0.0017372	0.0460953
GO:0097190	apoptotic signaling pathway	BP	581	349	0.00174106	0.0461064
GO:0016577	histone demethylation	BP	28	22	0.00174935	0.0462277
GO:0048518	positive regulation of biological process	BP	4674	2576	0.00178356	0.0470035
GO:0007034	vacuolar transport	BP	74	53	0.00186312	0.0489671
GO:0038094	Fc-gamma receptor signaling pathway	BP	71	51	0.00187689	0.0492621
GO:0000288	nuclear-transcribed mRNA catabolic process, deadenylation-dependent decay	BP	65	47	0.00189224	0.0495306
GO:0010212	response to ionizing radiation	BP	125	83	0.00190081	0.049621
GO:0043231	intracellular membrane-bounded organelle	CC	9679	5821	2.6162e-105	5.06759e-101
GO:0005634	nucleus	CC	6170	3934	1.04372e-97	1.01085e-93
GO:0043229	intracellular organelle	CC	10617	6247	6.06767e-95	3.91769e-91
GO:0044428	nuclear part	CC	3490	2420	1.76405e-93	8.54242e-90
GO:0044446	intracellular organelle part	CC	7147	4437	1.11728e-89	4.32833e-86
GO:0044424	intracellular part	CC	12149	6963	3.55669e-88	1.14822e-84
GO:0070013	intracellular organelle lumen	CC	3741	2549	2.80474e-87	7.76111e-84
GO:0031981	nuclear lumen	CC	3170	2214	5.53947e-87	1.34124e-83
GO:0005622	intracellular	CC	12249	7005	2.85216e-86	6.13849e-83
GO:0031974	membrane-enclosed lumen	CC	3847	2595	1.09219e-83	2.11557e-80
GO:0043233	organelle lumen	CC	3793	2564	2.42021e-83	4.26178e-80
GO:0044422	organelle part	CC	7334	4509	3.58583e-83	5.78813e-80
GO:0043227	membrane-bounded organelle	CC	10791	6267	8.10127e-81	1.20709e-77
GO:0005654	nucleoplasm	CC	2625	1860	8.49623e-78	1.17551e-74
GO:0043226	organelle	CC	11600	6626	3.22572e-73	4.16548e-70
GO:0032991	macromolecular complex	CC	4421	2724	1.0224e-42	5.65826e-40
GO:0005737	cytoplasm	CC	9442	5363	2.43364e-31	9.42792e-29
GO:0044451	nucleoplasm part	CC	621	471	1.58679e-28	5.79926e-26
GO:0030529	ribonucleoprotein complex	CC	625	465	3.73805e-28	1.34085e-25
GO:0043228	non-membrane-bounded organelle	CC	3387	2066	1.13365e-26	3.48553e-24
GO:0043232	intracellular non-membrane-bounded organelle	CC	3387	2066	1.13365e-26	3.48553e-24
GO:0005694	chromosome	CC	745	534	9.08521e-26	2.4786e-23
GO:0043234	protein complex	CC	3802	2282	5.37696e-25	1.38869e-22
GO:0044427	chromosomal part	CC	656	475	1.22762e-24	3.12883e-22
GO:0044444	cytoplasmic part	CC	7026	4034	3.07337e-24	7.63221e-22
GO:0005623	cell	CC	14237	7561	4.28581e-24	1.0377e-21
GO:0044464	cell part	CC	14237	7561	4.28581e-24	1.0377e-21
GO:1902494	catalytic complex	CC	848	588	3.9998e-21	8.60846e-19
GO:0005730	nucleolus	CC	781	538	1.29427e-18	2.53233e-16
GO:1990234	transferase complex	CC	561	401	4.50543e-18	8.72701e-16
GO:0005739	mitochondrion	CC	1519	963	5.03597e-18	9.65809e-16
GO:0005829	cytosol	CC	2718	1646	3.13486e-17	5.83868e-15
GO:0031967	organelle envelope	CC	966	626	7.13926e-15	1.21305e-12
GO:0000785	chromatin	CC	396	283	8.01062e-15	1.34927e-12
GO:0031975	envelope	CC	971	628	1.16776e-14	1.94996e-12
GO:0005681	spliceosomal complex	CC	154	128	1.6564e-14	2.74226e-12
GO:0044429	mitochondrial part	CC	822	536	3.48612e-14	5.58068e-12
GO:0016604	nuclear body	CC	313	233	5.37734e-13	7.65876e-11
GO:0005815	microtubule organizing center	CC	559	387	6.93003e-13	9.72716e-11
GO:0005813	centrosome	CC	432	306	2.08139e-12	2.72622e-10
GO:0031090	organelle membrane	CC	2730	1602	1.18989e-11	1.40537e-09
GO:0000228	nuclear chromosome	CC	401	276	1.93428e-11	2.21698e-09
GO:0015630	microtubule cytoskeleton	CC	955	619	2.99551e-11	3.33466e-09
GO:0005759	mitochondrial matrix	CC	328	230	1.5508e-10	1.57272e-08
GO:0032993	protein-DNA complex	CC	147	108	5.79858e-10	5.47895e-08
GO:0031966	mitochondrial membrane	CC	586	378	9.67451e-10	8.75678e-08
GO:0005740	mitochondrial envelope	CC	622	399	1.18958e-09	1.04954e-07
GO:0044454	nuclear chromosome part	CC	355	244	1.18592e-09	1.04954e-07
GO:0005840	ribosome	CC	196	143	1.96417e-09	1.69848e-07
GO:0034708	methyltransferase complex	CC	76	66	2.9765e-09	2.52872e-07
GO:0005743	mitochondrial inner membrane	CC	422	277	4.97505e-09	4.13591e-07
GO:0016607	nuclear speck	CC	168	129	6.65168e-09	5.45945e-07
GO:0044815	DNA packaging complex	CC	96	70	8.63725e-09	7.05922e-07
GO:0000786	nucleosome	CC	90	65	2.73839e-08	2.11325e-06
GO:1990104	DNA bending complex	CC	90	65	2.73839e-08	2.11325e-06
GO:0035097	histone methyltransferase complex	CC	60	53	4.29292e-08	3.22302e-06
GO:0000790	nuclear chromatin	CC	245	170	6.38902e-08	4.67001e-06
GO:0098687	chromosomal region	CC	216	156	8.77126e-08	6.2463e-06
GO:0000775	chromosome, centromeric region	CC	158	120	8.96254e-08	6.35914e-06
GO:0019866	organelle inner membrane	CC	465	297	9.7217e-08	6.8228e-06
GO:0071013	catalytic step 2 spliceosome	CC	80	66	1.64672e-07	1.12313e-05
GO:0044391	ribosomal subunit	CC	132	97	5.05322e-07	3.14729e-05
GO:0044445	cytosolic part	CC	187	130	5.89165e-07	3.62289e-05
GO:0005635	nuclear envelope	CC	364	239	7.03202e-07	4.21704e-05
GO:0031965	nuclear membrane	CC	249	170	1.10943e-06	6.43403e-05
GO:0000502	proteasome complex	CC	65	53	1.24717e-06	7.14725e-05
GO:0030532	small nuclear ribonucleoprotein complex	CC	43	38	1.5959e-06	8.96018e-05
GO:0044455	mitochondrial membrane part	CC	148	105	1.69504e-06	9.48929e-05
GO:0000793	condensed chromosome	CC	177	126	2.24938e-06	0.000122181
GO:0000151	ubiquitin ligase complex	CC	181	128	2.99529e-06	0.000158089
GO:0031201	SNARE complex	CC	48	41	3.69174e-06	0.000190691
GO:0022626	cytosolic ribosome	CC	90	67	6.63027e-06	0.00032596
GO:0005819	spindle	CC	265	180	6.73404e-06	0.000329426
GO:0016592	mediator complex	CC	33	30	8.03415e-06	0.000388084
GO:0000428	DNA-directed RNA polymerase complex	CC	105	78	9.22636e-06	0.000441271
GO:0055029	nuclear DNA-directed RNA polymerase complex	CC	105	78	9.22636e-06	0.000441271
GO:0030880	RNA polymerase complex	CC	107	79	1.21426e-05	0.000569497
GO:0000776	kinetochore	CC	109	82	1.40846e-05	0.000652627
GO:0016591	DNA-directed RNA polymerase II, holoenzyme	CC	86	65	1.79611e-05	0.000814768
GO:0000788	nuclear nucleosome	CC	35	28	1.93208e-05	0.000868314
GO:0017053	transcriptional repressor complex	CC	66	53	3.94069e-05	0.00170002
GO:0000777	condensed chromosome kinetochore	CC	86	65	6.61449e-05	0.00270872
GO:0005689	U12-type spliceosomal complex	CC	23	21	7.00864e-05	0.00285805
GO:0005643	nuclear pore	CC	65	49	0.000106017	0.00411531
GO:0000779	condensed chromosome, centromeric region	CC	93	69	0.000120858	0.00463567
GO:0010008	endosome membrane	CC	341	215	0.000133209	0.00503957
GO:0005657	replication fork	CC	57	45	0.000193064	0.00698285
GO:0046930	pore complex	CC	81	57	0.00020367	0.00730573
GO:0008287	protein serine/threonine phosphatase complex	CC	44	36	0.000215153	0.00764681
GO:1903293	phosphatase complex	CC	44	36	0.000215153	0.00764681
GO:0070603	SWI/SNF superfamily-type complex	CC	65	50	0.000246667	0.00860889
GO:0012505	endomembrane system	CC	3291	1827	0.000260503	0.00904021
GO:0000152	nuclear ubiquitin ligase complex	CC	36	30	0.000284004	0.00970223
GO:0031248	protein acetyltransferase complex	CC	84	62	0.000352014	0.0117561
GO:1902493	acetyltransferase complex	CC	84	62	0.000352014	0.0117561
GO:0015934	large ribosomal subunit	CC	75	54	0.000404646	0.0133983
GO:0000123	histone acetyltransferase complex	CC	75	56	0.000435969	0.0143374
GO:0022625	cytosolic large ribosomal subunit	CC	49	37	0.000445379	0.014622
GO:0044440	endosomal part	CC	357	221	0.00048011	0.0156298
GO:0005794	Golgi apparatus	CC	1272	740	0.000567006	0.0180048
GO:0015935	small ribosomal subunit	CC	58	43	0.000568246	0.0180146
GO:0098588	bounding membrane of organelle	CC	2060	1158	0.000615412	0.0193307
GO:0000118	histone deacetylase complex	CC	49	39	0.000633022	0.0197132
GO:0022624	proteasome accessory complex	CC	23	20	0.000639791	0.0197967
GO:0005798	Golgi-associated vesicle	CC	66	48	0.000706568	0.0214518
GO:0031252	cell leading edge	CC	314	204	0.000713506	0.0215947
GO:0005746	mitochondrial respiratory chain	CC	61	44	0.000797387	0.0238355
GO:0044450	microtubule organizing center part	CC	119	82	0.000807614	0.0240299
GO:0009295	nucleoid	CC	40	32	0.000940607	0.0271528
GO:0042645	mitochondrial nucleoid	CC	40	32	0.000940607	0.0271528
GO:0005667	transcription factor complex	CC	275	179	0.000979706	0.0280723
GO:0044665	MLL1/2 complex	CC	24	21	0.00110221	0.0311675
GO:0071339	MLL1 complex	CC	24	21	0.00110221	0.0311675
GO:0000792	heterochromatin	CC	68	50	0.0011142	0.0313694
GO:0044452	nucleolar part	CC	53	39	0.00139341	0.0380533
GO:0030014	CCR4-NOT complex	CC	15	14	0.00141658	0.0384301
GO:0000922	spindle pole	CC	115	79	0.00149525	0.0402635
GO:0070469	respiratory chain	CC	67	47	0.00157172	0.0419341
GO:0005793	endoplasmic reticulum-Golgi intermediate compartment	CC	74	52	0.00176565	0.046595
GO:0016605	PML body	CC	89	63	0.00188195	0.0493281
GO:0005814	centriole	CC	86	60	0.00189538	0.0495459
GO:0003676	nucleic acid binding	MF	3597	2351	9.60206e-62	1.09407e-58
GO:1901363	heterocyclic compound binding	MF	5359	3271	1.74265e-46	1.16397e-43
GO:0097159	organic cyclic compound binding	MF	5429	3293	1.0461e-43	6.53645e-41
GO:0003723	RNA binding	MF	1457	1030	6.28159e-43	3.57866e-40
GO:0044822	poly(A) RNA binding	MF	1110	813	4.4084e-41	2.24712e-38
GO:0005488	binding	MF	12822	7029	2.86546e-36	1.3876e-33
GO:0005515	protein binding	MF	9638	5490	8.39354e-36	3.96543e-33
GO:0003677	DNA binding	MF	2247	1417	2.43046e-25	6.44905e-23
GO:0000988	protein binding transcription factor activity	MF	535	366	4.50118e-11	4.92587e-09
GO:0000989	transcription factor binding transcription factor activity	MF	532	364	4.63873e-11	5.04787e-09
GO:0003674	molecular_function	MF	15158	7886	8.36857e-11	8.6684e-09
GO:0003712	transcription cofactor activity	MF	494	339	1.08247e-10	1.11529e-08
GO:0008134	transcription factor binding	MF	448	310	9.17306e-10	8.34189e-08
GO:0003682	chromatin binding	MF	424	291	1.00211e-09	9.02833e-08
GO:1901265	nucleoside phosphate binding	MF	2134	1270	1.83247e-09	1.5917e-07
GO:0000166	nucleotide binding	MF	2133	1269	2.15553e-09	1.83932e-07
GO:0019899	enzyme binding	MF	1421	879	3.50149e-09	2.9361e-07
GO:0016874	ligase activity	MF	404	272	2.05161e-08	1.61059e-06
GO:0016740	transferase activity	MF	1955	1155	2.11208e-08	1.64964e-06
GO:0003824	catalytic activity	MF	5085	2807	9.02347e-08	6.379e-06
GO:0044212	transcription regulatory region DNA binding	MF	570	376	1.98199e-07	1.32841e-05
GO:0036094	small molecule binding	MF	2380	1380	2.31056e-07	1.5433e-05
GO:0003735	structural constituent of ribosome	MF	141	103	3.12748e-07	2.0126e-05
GO:0000975	regulatory region DNA binding	MF	574	377	3.68161e-07	2.33812e-05
GO:0001067	regulatory region nucleic acid binding	MF	574	377	3.68161e-07	2.33812e-05
GO:0042393	histone binding	MF	151	107	6.92806e-07	4.18057e-05
GO:0003714	transcription corepressor activity	MF	199	141	2.36386e-06	0.000127779
GO:0032182	ubiquitin-like protein binding	MF	90	70	3.52486e-06	0.000183047
GO:0001047	core promoter binding	MF	123	94	3.55087e-06	0.000183905
GO:0043566	structure-specific DNA binding	MF	237	163	4.63816e-06	0.000235186
GO:0004386	helicase activity	MF	139	101	7.88212e-06	0.000382648
GO:0019787	ubiquitin-like protein transferase activity	MF	295	195	9.3444e-06	0.00044472
GO:0017111	nucleoside-triphosphatase activity	MF	715	436	1.05068e-05	0.000495174
GO:0043130	ubiquitin binding	MF	78	61	1.33973e-05	0.000623813
GO:0005524	ATP binding	MF	1378	821	1.3916e-05	0.000646411
GO:0016818	hydrolase activity, acting on acid anhydrides, in phosphorus-containing anhydrides	MF	754	457	1.41855e-05	0.000654222
GO:0044877	macromolecular complex binding	MF	1246	745	1.56437e-05	0.000718052
GO:0016817	hydrolase activity, acting on acid anhydrides	MF	755	457	1.73104e-05	0.000788948
GO:0016462	pyrophosphatase activity	MF	752	455	1.92557e-05	0.000867402
GO:0008094	DNA-dependent ATPase activity	MF	73	57	2.37502e-05	0.00105757
GO:0035639	purine ribonucleoside triphosphate binding	MF	1684	983	2.78934e-05	0.00123355
GO:0031491	nucleosome binding	MF	41	35	2.81076e-05	0.00124019
GO:0003725	double-stranded RNA binding	MF	55	44	3.0537e-05	0.00133522
GO:0005484	SNAP receptor activity	MF	36	31	3.15275e-05	0.00137521
GO:0004842	ubiquitin-protein transferase activity	MF	280	184	3.67811e-05	0.00159385
GO:0047485	protein N-terminus binding	MF	90	68	3.73502e-05	0.00161489
GO:0031072	heat shock protein binding	MF	67	52	5.10162e-05	0.00215761
GO:0043021	ribonucleoprotein complex binding	MF	62	49	5.17284e-05	0.00217822
GO:0032549	ribonucleoside binding	MF	1697	987	5.89557e-05	0.00242973
GO:0001882	nucleoside binding	MF	1706	991	6.22604e-05	0.00256048
GO:0016772	transferase activity, transferring phosphorus-containing groups	MF	857	523	6.49688e-05	0.0026662
GO:0000976	transcription regulatory region sequence-specific DNA binding	MF	432	280	6.88831e-05	0.00281491
GO:0001883	purine nucleoside binding	MF	1696	985	8.10801e-05	0.00323153
GO:0030554	adenyl nucleotide binding	MF	1419	837	8.50655e-05	0.00337647
GO:0001071	nucleic acid binding transcription factor activity	MF	1020	612	8.62596e-05	0.0034099
GO:0003700	sequence-specific DNA binding transcription factor activity	MF	1020	612	8.62596e-05	0.0034099
GO:0032550	purine ribonucleoside binding	MF	1693	983	8.68831e-05	0.00342755
GO:0001076	RNA polymerase II transcription factor binding transcription factor activity	MF	116	84	0.000108976	0.00422173
GO:0016779	nucleotidyltransferase activity	MF	117	82	0.000112089	0.00432503
GO:0043167	ion binding	MF	5596	3049	0.000125881	0.00479984
GO:0032559	adenyl ribonucleotide binding	MF	1412	831	0.000129981	0.00493363
GO:0051082	unfolded protein binding	MF	93	65	0.000163188	0.00600048
GO:0003713	transcription coactivator activity	MF	277	181	0.000165268	0.00606297
GO:0000977	RNA polymerase II regulatory region sequence-specific DNA binding	MF	367	239	0.000175422	0.00639909
GO:0008168	methyltransferase activity	MF	191	127	0.00018732	0.00680749
GO:0043565	sequence-specific DNA binding	MF	781	483	0.0001892	0.00686293
GO:0016887	ATPase activity	MF	368	232	0.000193227	0.00698285
GO:0001104	RNA polymerase II transcription cofactor activity	MF	77	58	0.00020814	0.00743851
GO:0017076	purine nucleotide binding	MF	1734	1000	0.000260892	0.00904021
GO:0008276	protein methyltransferase activity	MF	71	53	0.000269304	0.0092819
GO:0019900	kinase binding	MF	488	309	0.000269967	0.00928819
GO:0001012	RNA polymerase II regulatory region DNA binding	MF	369	239	0.000283289	0.00969489
GO:0019904	protein domain specific binding	MF	559	349	0.000309071	0.0104846
GO:0003697	single-stranded DNA binding	MF	75	56	0.000313312	0.0105914
GO:0032555	purine ribonucleotide binding	MF	1725	993	0.000360972	0.0119932
GO:0032553	ribonucleotide binding	MF	1741	1000	0.000446619	0.0146379
GO:0046872	metal ion binding	MF	3774	2063	0.000483776	0.0156964
GO:0044389	ubiquitin-like protein ligase binding	MF	205	137	0.000610765	0.0192366
GO:0016741	transferase activity, transferring one-carbon groups	MF	198	129	0.000626898	0.0195855
GO:0003729	mRNA binding	MF	114	79	0.000732257	0.0221276
GO:0008026	ATP-dependent helicase activity	MF	72	53	0.00075201	0.0225836
GO:0070035	purine NTP-dependent helicase activity	MF	72	53	0.00075201	0.0225836
GO:0043169	cation binding	MF	3841	2093	0.000826939	0.0244547
GO:0003678	DNA helicase activity	MF	45	35	0.00083054	0.0245237
GO:0001046	core promoter sequence-specific DNA binding	MF	82	61	0.000863218	0.0253726
GO:0035257	nuclear hormone receptor binding	MF	122	84	0.00090133	0.026333
GO:0004402	histone acetyltransferase activity	MF	48	38	0.000910661	0.0264857
GO:0090595	acetyl-CoA:L-lysine N6-acetyltransferase	MF	48	38	0.000910661	0.0264857
GO:0017069	snRNA binding	MF	20	18	0.000930711	0.0269475
GO:0031625	ubiquitin protein ligase binding	MF	203	135	0.000947116	0.0272595
GO:0042054	histone methyltransferase activity	MF	50	39	0.000952583	0.0273762
GO:0031492	nucleosomal DNA binding	MF	29	24	0.000977619	0.028054
GO:0004003	ATP-dependent DNA helicase activity	MF	32	26	0.000994701	0.0284179
GO:0003727	single-stranded RNA binding	MF	54	40	0.00101493	0.0289532
GO:0019901	protein kinase binding	MF	434	273	0.00112699	0.0316833
GO:0004722	protein serine/threonine phosphatase activity	MF	51	39	0.00116513	0.0326606
GO:0042826	histone deacetylase binding	MF	75	55	0.00122038	0.0337854
GO:0008170	N-methyltransferase activity	MF	71	52	0.00125525	0.0346356
GO:0004518	nuclease activity	MF	167	108	0.00127122	0.0350264
GO:0008270	zinc ion binding	MF	1116	637	0.00141267	0.0383778
GO:0000149	SNARE binding	MF	106	73	0.00174238	0.0461064
GO:0042623	ATPase activity, coupled	MF	256	161	0.00184343	0.0485151
