# Supplementary material for: Genome-wide DNA methylation levels and altered cortisol stress reactivity following childhood trauma in humans
Source: Nat Commun. 2016 Mar 21;7:10967. doi: 10.1038/ncomms10967 (PMC4802173; doi:10.1038/ncomms10967)
Supplement: Supplementary Data 3 — Excel file with three sheets, one per dataset (discovery, blood-replication and buccal-replication). Each sheet contains phenotype data and, for the top 3 loci (cg27512205, cg05608730 and cg26179948), the DNA methylation values used for analyses (after normalization and batch effect correction) as well as signal intensities and detection p-values. Detection p-values represent the confidence that a given transcript is expressed above the background defined by negative control probes. Abbreviations: Cort_AUCi= cortisol stress response area under the curve (AUC) with respect to the increase, CTQ= Childhood Trauma Questionnaire, LSCR= Life Stressor Checklist- Revised, CD8T= CD8 T cell proportion, CD4T=CD4 T cell proportion, NK=Natural Killer cell proportion, Mono=Monocytes cell proportion, Gran=Granulocytes cell proportion, Bcell= B cell proportion. The mention of ‘beta' after the cg number (e.g. cg27512205_beta), stands for ‘DNA methylation levels expressed in beta'. Similarly, ‘meth', ‘unmeth' and ‘det_pval' indicate respectively the methylated, unmethylated and detection p-value for the specified probe (e.g. cg27512205_unmeth). [file ncomms10967-s4.xlsx]

## Sheet: Info
This excel file contains data used for the identification of KITLG.
Each sheet includes phenotype data as well as raw methylation values for the top3 loci from three datasets (discovery, blood-replication and buccal replication).

## Sheet: DISCOVERY
Sample_name	cg27512205_beta	cg05608730_beta	cg26179948_beta	Race	Gender	age	Cort_AUCi	CTQtotal	LSCRtotal	CD8T	Mono	NK	CD4T	Bcell	Gran	sentrix	position	cg27512205_meth	cg27512205_unmeth	cg27512205_det_pval	cg05608730_meth	cg05608730_unmeth	cg05608730_det_pval	cg26179948_meth	cg26179948_unmeth	cg26179948_det_pval
DISCOVERY-01	0.165729	0.353934	0.135324	Caucasian	Male	19	372.4	24	1	0	0.126949	0.0813881	0.152314	0.078681	0.605783	8622007046	R01C01	191	714	0	202	321	0	159	806	0
DISCOVERY-02	0.180342	0.357052	0.126212	Caucasian	Male	22	539.8	30	#N/A	0.0163368	0.0913977	0.1184	0.241514	0.0674314	0.492469	8622007046	R01C02	293	860	0	270	406	0	165	933	0
DISCOVERY-03	0.16112	0.375177	0.110049	Caucasian	Male	58	674.85	29	6	0	0.108903	0.123172	0.158817	0.0736651	0.582202	8622007046	R02C01	214	817	0	279	364	0	114	846	0
DISCOVERY-04	0.1729	0.406186	0.136883	Caucasian	Male	59	386.15	26	2	0	0.113405	0.12952	0.148052	0.0529711	0.597312	8622007046	R02C02	333	1035	0	527	548	0	298	1171	0
DISCOVERY-05	0.182139	0.468769	0.107612	Caucasian	Male	22	14.2	27	#N/A	0	0.112987	0.0426626	0.135345	0.0516929	0.687078	8622007046	R03C02	547	1383	0	887	577	0	252	1401	0
DISCOVERY-06	0.125359	0.353217	0.11546	Caucasian	Male	25	614.5	29	1	0	0.0856731	0.12826	0.202854	0.100205	0.519041	8622007046	R04C01	234	1213	0	372	469	0	219	1106	0
DISCOVERY-07	0.143298	0.408213	0.106703	Caucasian	Male	48	503.7	24	2	0.0236539	0.078773	0.129599	0.259684	0.0766117	0.495661	8622007046	R04C02	460	1715	0	812	740	0	404	2018	0
DISCOVERY-08	0.162916	0.359814	0.133718	Caucasian	Male	22	230.2	28	0	0	0.116968	0.0807145	0.211178	0.0683481	0.55908	8622007046	R05C01	338	987	0	529	621	0	399	1323	0
DISCOVERY-09	0.133798	0.357727	0.112579	Caucasian	Male	26	742.75	24	1	0	0.0683083	0.150487	0.210256	0.104719	0.504995	8622007046	R05C02	512	1983	0	895	1054	0	530	2191	0
DISCOVERY-10	0.160625	0.402497	0.110973	Caucasian	Male	25	120.25	24	0	0.0288357	0.0759618	0.196671	0.165122	0.0603125	0.511582	8622007046	R06C01	479	1415	0	768	695	0	408	1746	0
DISCOVERY-11	0.167027	0.404593	0.155426	Caucasian	Male	22	-131.35	31	#N/A	0	0.0995308	0.112654	0.22184	0.0806234	0.517077	8622007046	R06C02	440	1232	0	822	735	0	565	1282	0
DISCOVERY-12	0.183408	0.425943	0.142207	Caucasian	Male	24	264.4	24	1	0.0230566	0.109415	0.14184	0.170577	0.0613194	0.556612	8622007124	R01C02	455	2054	0	740	1136	0	450	2468	0
DISCOVERY-13	0.164283	0.408463	0.126597	Caucasian	Male	29	765.15	25	#N/A	0.0291801	0.0916122	0.132519	0.180493	0.0758822	0.543447	8622007124	R02C02	517	2692	0	673	1155	0	488	2835	0
DISCOVERY-14	0.160125	0.347487	0.123772	Caucasian	Male	56	1165.2	28	6	0.00375653	0.061945	0.0591022	0.153061	0.0555952	0.709863	8622007124	R03C02	571	2851	0	466	1025	0	586	3283	0
DISCOVERY-15	0.167125	0.427924	0.112732	Caucasian	Male	21	35.4	24	#N/A	0.0256582	0.105829	0.0734589	0.172568	0.0783138	0.592073	8622007124	R04C02	603	2832	0	664	950	0	571	3433	0
DISCOVERY-16	0.171996	0.367575	0.111114	Caucasian	Male	24	353.9	26	#N/A	0.013218	0.135779	0.0677863	0.161046	0.0640988	0.605839	8622007124	R05C01	653	2708	0	719	1314	0	564	3280	0
DISCOVERY-17	0.130475	0.369982	0.119272	Caucasian	Male	20	445.1	26	#N/A	0.0152749	0.0826206	0.0777134	0.154099	0.0628782	0.66159	8622007124	R05C02	573	3596	0	743	1339	0	698	3712	0
DISCOVERY-18	0.165721	0.406288	0.134165	Caucasian	Male	21	-200.15	27	7	0.0197154	0.0776825	0.0708957	0.155269	0.0608053	0.661736	8622007124	R06C02	678	3051	0	895	1348	0	659	3027	0
DISCOVERY-19	0.185777	0.429892	0.142308	Caucasian	Male	24	-5.85	30	3	0	0.0912584	0.0781815	0.189481	0.0931862	0.589035	8622007163	R01C01	216	766	0	280	336	0	185	786	0
DISCOVERY-20	0.162075	0.359847	0.126859	Caucasian	Male	22	363.15	31	#N/A	0	0.0821255	0.115881	0.169583	0.0800678	0.59678	8622007163	R01C02	172	784	0	185	338	0	162	863	0
DISCOVERY-21	0.154711	0.364344	0.114675	Caucasian	Male	63	121.15	30	1	0	0.0943603	0.0823306	0.13295	0.0669868	0.666028	8622007163	R02C02	242	1073	0	285	478	0	193	1053	0
DISCOVERY-22	0.166238	0.348722	0.109938	Caucasian	Male	53	356.65	38	3	0	0.0692642	0.133656	0.249503	0.0799365	0.518132	8622007163	R03C01	253	956	0	304	502	0	198	1068	0
DISCOVERY-23	0.155367	0.369679	0.115413	Caucasian	Male	22	244.75	38	4	0	0.0701854	0.0435983	0.252283	0.0817386	0.588052	8622007163	R03C02	269	1087	0	349	517	0	240	1153	0
DISCOVERY-24	0.16981	0.366362	0.115035	Caucasian	Male	19	-7.5	29	4	0	0.130568	0.137332	0.1459	0.0901939	0.543348	8622007163	R04C01	279	1005	0	299	442	0	191	952	0
DISCOVERY-25	0.146733	0.411728	0.118498	Caucasian	Male	40	434.4	40	6	0.00193478	0.0880251	0.0737521	0.189235	0.0710307	0.615193	8622007163	R04C02	250	1108	0	508	607	0	213	990	0
DISCOVERY-26	0.150229	0.414594	0.126476	Caucasian	Male	28	85.7	46	5	0	0.125912	0.0908575	0.165757	0.0683093	0.590126	8622007163	R05C02	477	1741	0	643	726	0	531	1779	0
DISCOVERY-27	0.150243	0.36083	0.150632	Caucasian	Male	21	252.6	37	5	0	0.0886239	0.0484337	0.141004	0.0621151	0.695778	8622007163	R06C01	424	1600	0	499	725	0	657	1537	0
DISCOVERY-28	0.147432	0.384631	0.134905	Caucasian	Male	27	725.8	33	#N/A	0	0.133702	0.122704	0.17402	0.085324	0.520567	8622007163	R06C02	432	1664	0	555	722	0	564	1607	0
DISCOVERY-29	0.151458	0.386713	0.131511	Caucasian	Male	25	630.1	36	7	0.00284817	0.129588	0.0529438	0.156137	0.0707542	0.626374	8622007164	R01C01	605	3168	0	649	1059	0	409	2591	0
DISCOVERY-30	0.160497	0.384171	0.125296	Caucasian	Male	40	401	31	6	0.00146807	0.0739872	0.0798667	0.246416	0.0822623	0.571969	8622007164	R01C02	497	2466	0	726	1194	0	322	2266	0
DISCOVERY-31	0.172636	0.383095	0.114504	Caucasian	Male	24	186.2	36	1	0.0674128	0.0587851	0.0416868	0.233288	0.163599	0.488062	8622007164	R02C01	639	2791	0	688	1144	0	444	3087	0
DISCOVERY-32	0.185795	0.3547	0.138586	Caucasian	Male	25	325.25	26	1	0	0.0422113	0.0449822	0.285894	0.0604204	0.612102	8622007164	R02C02	600	2391	0	652	1251	0	560	2992	0
DISCOVERY-33	0.146211	0.334445	0.108508	Caucasian	Male	20	1876.28	29	#N/A	0.0685843	0.0898699	0.110036	0.270287	0.116536	0.394805	8622007164	R03C01	576	2939	0	754	1453	0	501	3452	0
DISCOVERY-34	0.144397	0.395127	0.124696	Caucasian	Male	35	231.6	29	4	0.0393749	0.0640594	0.20474	0.194339	0.0883433	0.469464	8622007164	R03C02	569	2950	0	825	1185	0	657	3757	0
DISCOVERY-35	0.125039	0.293241	0.0925437	Caucasian	Male	65	1691.5	30	3	0.0771968	0.0733358	0.12191	0.240782	0.0914422	0.461348	8622007164	R04C01	482	3090	0	745	1667	0	512	4081	0
DISCOVERY-36	0.15417	0.367113	0.106239	Caucasian	Male	23	271.95	25	#N/A	0.048157	0.0766197	0.148513	0.208099	0.0988037	0.488475	8622007164	R04C02	594	2856	0	842	1338	0	522	3583	0
DISCOVERY-37	0.1839	0.450786	0.159145	Caucasian	Male	24	-430	45	5	0.0270615	0.0589639	0.0759388	0.175048	0.0762705	0.630935	8622007164	R05C01	556	1973	0	977	1020	0	586	2349	0
DISCOVERY-38	0.162911	0.425941	0.125139	Caucasian	Male	21	453.75	33	#N/A	0.022443	0.09731	0.0753457	0.240388	0.0908472	0.514193	8622007164	R05C02	652	2706	0	959	1125	0	699	3643	0
DISCOVERY-39	0.181417	0.398399	0.126915	Caucasian	Male	49	665.9	32	2	0	0.100158	0.0797347	0.158561	0.072734	0.642721	8622007164	R06C01	515	1956	0	656	894	0	574	2886	0
DISCOVERY-40	0.149176	0.375628	0.125699	Caucasian	Male	29	531.1	27	4	0.00128401	0.0839867	0.131011	0.220102	0.0870176	0.533466	8622007164	R06C02	560	2720	0	742	1125	0	596	3022	0
DISCOVERY-41	0.134849	0.312513	0.0994329	Caucasian	Female	28	1360.5	33	4	0.0718956	0.0530509	0.035029	0.202478	0.0776017	0.594745	9373551007	R03C01	1087	8087	0	1877	4415	0	864	9242	0
DISCOVERY-42	0.15964	0.346651	0.131304	Caucasian	Female	44	-5.05	24	3	0	0.0878808	0.0593691	0.17135	0.110704	0.59688	9373551007	R06C01	1458	8582	0	2409	4695	0	1520	10487	0
DISCOVERY-43	0.146446	0.409424	0.125518	Caucasian	Female	24	0.05	49	2	0.0851017	0.0916668	0.0805019	0.174247	0.0596833	0.541025	9373551007	R03C02	1279	8616	0	2466	3833	0	1092	9080	0
DISCOVERY-44	0.160756	0.380888	0.111126	Caucasian	Female	47	16.55	26	3	0.0122624	0.106175	0.0454472	0.115003	0.0629999	0.687816	9373551007	R06C02	1688	9782	0	2776	4661	0	1160	9945	0
DISCOVERY-45	0.162084	0.384711	0.12181	Caucasian	Female	23	17.1	26	#N/A	0.0627179	0.0697121	0.0626533	0.24808	0.119816	0.479453	9373551094	R03C01	1048	7622	0	2170	3778	0	720	7884	0
DISCOVERY-46	0.157827	0.406558	0.121552	Caucasian	Female	69	-29.2	42	4	0.0514126	0.0676122	0.0636917	0.199267	0.0734377	0.582927	9373551094	R01C02	961	7720	0	2007	3398	0	693	8661	0
DISCOVERY-47	0.153318	0.355832	0.122971	Caucasian	Female	53	-90.2	39	2	0.0979835	0.0504301	0.0670521	0.170202	0.0528372	0.602765	9373551094	R04C02	1147	8877	0	2304	4368	0	900	9308	0
DISCOVERY-48	0.154224	0.337804	0.108428	Caucasian	Female	26	70.85	25	5	0.0503003	0.0756099	0.0811688	0.229836	0.0669584	0.517123	9373551096	R05C01	1308	9080	0	2160	4535	0	888	9621	0
DISCOVERY-49	0.149274	0.350517	0.10947	Caucasian	Female	28	2.1	31	5	0.0806025	0.0986485	0.0594603	0.178905	0.0591909	0.564713	9373551096	R02C02	1038	8433	0	2016	4489	0	664	8217	0
DISCOVERY-50	0.1511	0.375938	0.11182	Caucasian	Female	20	-157.25	30	3	0.0206701	0.120149	0.034092	0.12672	0.0617787	0.664752	9373551096	R03C02	1055	7954	0	2330	4357	0	736	8435	0
DISCOVERY-51	0.173488	0.372492	0.130398	Caucasian	Female	66	-59.6	25	3	0.0160583	0.0774087	0.0788131	0.148182	0.0422205	0.672936	9373551096	R05C02	1312	7885	0	2242	4082	0	1062	9505	0
DISCOVERY-52	0.160565	0.401167	0.133153	Caucasian	Female	55	282.3	37	5	0.0938634	0.0747663	0.0458015	0.180153	0.0619111	0.58127	9373551146	R04C01	1293	8927	0	2477	4470	0	950	8287	0
DISCOVERY-53	0.16768	0.35866	0.143478	Caucasian	Female	24	-64.9	30	4	0.138033	0.0539868	0.0587144	0.156478	0.0801582	0.54986	9373551146	R01C02	1071	7499	0	1893	4477	0	966	8547	0
DISCOVERY-54	0.157657	0.398888	0.121106	Caucasian	Male	41	338.65	28	6	0.0467153	0.0439139	0.0197795	0.175627	0.0827609	0.66059	9373551146	R06C02	1483	10007	0	2793	4956	0	1210	10444	0
DISCOVERY-55	0.141674	0.384227	0.117483	Caucasian	Female	27	-25.3	32	0	0.0531346	0.0673803	0.104367	0.243559	0.0697531	0.496952	9373551136	R01C01	805	6806	0	1822	3283	0	601	6824	0
DISCOVERY-56	0.146303	0.375863	0.0988187	Caucasian	Female	22	637.6	26	1	0.0182849	0.0676374	0.0312859	0.159001	0.0494067	0.701217	9373551136	R03C01	1014	7301	0	1738	3038	0	636	7644	0
DISCOVERY-57	0.187672	0.422615	0.130448	Caucasian	Female	57	-37.8	60	7	0.0996459	0.063985	0.12928	0.286204	0.121397	0.344992	9373551136	R04C01	1510	7417	0	1910	2784	0	764	6844	0
DISCOVERY-58	0.182772	0.394293	0.150261	Caucasian	Female	55	-65.9	63	2	0.0245458	0.0857298	0.0548297	0.203254	0.0710798	0.601207	9373551136	R04C02	1267	6541	0	2045	3275	0	908	7001	0
DISCOVERY-59	0.160722	0.382275	0.139866	Caucasian	Female	18	-122	27	2	0.0256902	0.0481352	0.0712773	0.194298	0.0742314	0.617709	9373551070	R02C01	1070	6664	0	1436	2734	0	791	6574	0
DISCOVERY-60	0.159083	0.365523	0.125089	Caucasian	Female	20	-40.5	33	2	0.0693276	0.0454683	0.0517376	0.207497	0.118392	0.538802	9373551070	R02C02	1030	6520	0	1584	3283	0	717	6864	0
DISCOVERY-61	0.166839	0.419194	0.115046	Caucasian	Female	62	453.1	36	3	0.0664269	0.0739421	0.12393	0.147464	0.0601408	0.580717	9373551070	R03C02	1303	7204	0	2021	2910	0	705	7103	0
DISCOVERY-62	0.159088	0.345925	0.14245	Caucasian	Female	50	-150.1	24	4	0.0508493	0.0832441	0.0361321	0.221522	0.0979805	0.551742	9373551133	R01C01	950	6589	0	1581	3705	0	740	6582	0
DISCOVERY-63	0.175267	0.381262	0.13281	Caucasian	Female	20	8.75	24	3	0.0163803	0.0878723	0.0302962	0.195101	0.0928982	0.602871	9373551133	R04C02	1367	7991	0	2249	4183	0	1018	8570	0
DISCOVERY-64	0.157078	0.356233	0.117621	Caucasian	Female	27	268.7	31	1	0.0706511	0.0705499	0.0361674	0.294348	0.0718147	0.485947	9373550152	R05C01	1172	7678	0	1750	3635	0	683	6747	0
DISCOVERY-65	0.146856	0.382695	0.115937	Caucasian	Female	25	-468.8	41	2	0.0740442	0.0619614	0.063643	0.206107	0.0563616	0.570084	9373550152	R06C01	1035	7621	0	1819	3363	0	873	8340	0
DISCOVERY-66	0.154707	0.369089	0.154455	Caucasian	Female	54	4.35	30	8	0.036853	0.0988501	0.0400363	0.279136	0.0966875	0.489684	9373550152	R02C02	951	7279	0	1580	3520	0	1095	8490	0
DISCOVERY-67	0.156672	0.356272	0.115788	Caucasian	Female	65	219.95	36	3	0.0696777	0.0741448	0.066525	0.351358	0.0590077	0.418091	9373550152	R04C02	952	6758	0	1757	3695	0	735	7767	0
DISCOVERY-68	0.168997	0.357349	0.122466	Caucasian	Female	29	89.75	44	6	0.0498183	0.0894182	0.0296833	0.179495	0.0766361	0.598329	9373551081	R04C01	1380	7210	0	2450	4034	0	918	7638	0
DISCOVERY-69	0.17947	0.370199	0.129476	Caucasian	Female	58	-1029.85	57	7	0.0858084	0.025884	0.0850663	0.424332	0.108106	0.320022	9373551081	R05C01	1276	5763	0	1823	2777	0	911	6444	0
DISCOVERY-70	0.152317	0.392143	0.112804	Caucasian	Female	61	-17.9	52	10	0.0676579	0.0553018	0.14057	0.21531	0.103542	0.46392	9373551081	R01C02	798	5244	0	1550	2422	0	490	5897	0
DISCOVERY-71	0.148188	0.421075	0.13004	Caucasian	Female	18	76.5	31	3	0	0.0811455	0.0706548	0.132208	0.0671098	0.68084	9373551081	R06C02	880	5368	0	2174	2567	0	882	5857	0
DISCOVERY-72	0.139243	0.344182	0.0966608	Caucasian	Female	28	813.25	25	3	0.00941301	0.0989741	0.110582	0.213197	0.0748851	0.529699	9374343008	R04C01	969	7358	0	2103	4201	0	748	8898	0
DISCOVERY-73	0.14276	0.296821	0.111773	Caucasian	Male	65	730.6	28	2	0	0.0776862	0.0416908	0.198064	0.0324181	0.699069	9374343008	R02C02	798	6349	0	1100	3478	0	637	7090	0
DISCOVERY-74	0.144489	0.370842	0.132575	Caucasian	Female	27	93.85	26	2	0.0373667	0.0584201	0.0364101	0.276997	0.0761676	0.556602	9374343008	R03C02	906	6545	0	1551	2815	0	881	7409	0
DISCOVERY-75	0.175586	0.390291	0.11472	Caucasian	Male	67	336.45	33	2	0.0136912	0.0913963	0.124253	0.174491	0.0681055	0.56541	9373550151	R05C01	1177	5929	0	2116	2817	0	787	7366	0
DISCOVERY-76	0.139038	0.443505	0.117317	Caucasian	Female	27	64.5	25	1	0.0669464	0.0837794	0.047871	0.223451	0.0977663	0.527324	9373550151	R02C02	890	6484	0	2298	2754	0	600	6515	0
DISCOVERY-77	0.152021	0.39627	0.0994883	Caucasian	Female	23	92.5	28	5	0.0763214	0.0681239	0.137401	0.149244	0.045078	0.560353	9373550151	R03C02	996	6215	0	1854	2526	0	534	6853	0
DISCOVERY-78	0.148158	0.404964	0.117611	Caucasian	Female	21	254.4	26	5	0.0656615	0.0659176	0.0567825	0.239221	0.113088	0.487576	9374342030	R01C01	657	4267	0	1828	2795	0	498	5231	0
DISCOVERY-79	0.159736	0.337153	0.143718	Caucasian	Female	21	-206.6	35	4	0.0284754	0.101879	0.0723077	0.14717	0.0589669	0.625081	9374342030	R03C01	1095	5972	0	1724	3211	0	817	6276	0
DISCOVERY-80	0.165243	0.433995	0.109107	Caucasian	Female	21	-128.55	34	#N/A	0.0385673	0.047658	0.0741203	0.160517	0.0852679	0.63016	9374342030	R05C01	1125	5624	0	2031	2544	0	762	6993	0
DISCOVERY-81	0.166289	0.329499	0.125574	Caucasian	Female	22	136.75	28	3	0.0122885	0.0974809	0.0600733	0.180093	0.061262	0.619944	9374342030	R06C01	1033	5278	0	1553	2907	0	792	6238	0
DISCOVERY-82	0.1842	0.355304	0.109057	Caucasian	Female	22	249.1	26	3	0.057094	0.101132	0.105568	0.129186	0.0636319	0.581163	9374342030	R01C02	937	4660	0	1390	2617	0	556	6163	0
DISCOVERY-83	0.147788	0.403897	0.120228	Caucasian	Female	24	141.85	32	#N/A	0	0.0508782	0.133494	0.192977	0.0620834	0.588628	9374342030	R03C02	1018	5994	0	2017	2935	0	756	6798	0
DISCOVERY-84	0.129273	0.379354	0.11567	Caucasian	Female	24	169.25	26	3	0.118167	0.0882082	0.0550623	0.217699	0.0549659	0.486668	9374342030	R04C02	1009	6825	0	2128	3313	0	786	7159	0
DISCOVERY-85	0.155825	0.375108	0.112607	Caucasian	Female	23	162.35	41	#N/A	0.0426613	0.0836488	0.051209	0.123653	0.0643735	0.65888	9374342030	R05C02	1200	6370	0	2179	3378	0	740	6633	0

## Sheet: BLOOD_REPLICATION
Sample_name	cg27512205_beta	cg05608730_beta	cg26179948_beta	MDD	Race	Gender	Age	Cort_AUCi	CTQtotal	CD8T	Mono	NK	CD4T	Bcell	Gran	sentrix	position	cg27512205_meth	cg27512205_unmeth	cg27512205_det_pval	cg05608730_meth	cg05608730_unmeth	cg05608730_det_pval	cg26179948_meth	cg26179948_unmeth	cg26179948_det_pval
BLOOD_REPLICATION-01	0.140445	0.377305	0.106971	FALSE	Afro-American	Female	24	543	96	0.06066	0.06117	0.07529	0.21035	0.09206	0.50628	6164647062	R02C02	974	5772	0	1459	2386	0	646	4939	0
BLOOD_REPLICATION-02	0.126548	0.423741	0.0935438	FALSE	Other	Female	28	1775.93	25	0	0.1112	0.03192	0.03915	0.02064	0.79733	6164647062	R04C02	984	6209	0	2118	2677	0	590	5033	0
BLOOD_REPLICATION-03	0.131472	0.321434	0.113093	FALSE	Caucasian	Male	24	1822.5	26	0.06117	0.11075	0.05276	0.14066	0.02834	0.61272	6164647062	R06C02	877	5390	0	1191	2302	0	764	4848	0
BLOOD_REPLICATION-04	0.129315	0.354534	0.0993518	FALSE	Afro-American	Male	33	809.63	27	0.01988	0.08654	0.0667	0.16651	0.0425	0.6279	6164647077	R02C02	1119	7114	0	2195	3740	0	718	5775	0
BLOOD_REPLICATION-05	0.147922	0.367199	0.105514	TRUE	Afro-American	Female	26	870.6	61	0.04137	0.09121	0.06963	0.12864	0.03738	0.63587	6164647077	R03C01	1522	7830	0	2266	3445	0	887	6265	0
BLOOD_REPLICATION-06	0.134131	0.362586	0.107892	FALSE	Afro-American	Female	28	1211.03	37	0.0975	0.08145	0.15123	0.09307	0.05869	0.52757	6164647077	R03C02	1552	8970	0	2626	4152	0	1034	7482	0
BLOOD_REPLICATION-07	0.158951	0.380239	0.095331	FALSE	Caucasian	Male	19	1380.82	66	0.09001	0.07522	0.0903	0.13887	0.0525	0.55334	6164647077	R04C01	1490	7532	0	2333	3556	0	897	7428	0
BLOOD_REPLICATION-08	0.139455	0.395763	0.132492	FALSE	Afro-American	Male	40	1582.58	40	0.10161	0.11752	0.15061	0.09935	0.05735	0.493	6164647077	R04C02	1453	8025	0	2305	3221	0	1223	7238	0
BLOOD_REPLICATION-09	0.139744	0.368224	0.111488	FALSE	Caucasian	Male	32	1534.58	67	0.01755	0.09417	0.05746	0.15333	0.04227	0.64097	6164647077	R05C01	1472	7800	0	2477	3607	0	1014	6640	0
BLOOD_REPLICATION-10	0.111166	0.329204	0.0996594	FALSE	Afro-American	Male	25	1082.63	41	0.05287	0.11657	0.08078	0.24162	0.06455	0.44431	6164647077	R05C02	1301	8717	0	2175	3744	0	964	7107	0
BLOOD_REPLICATION-11	0.146541	0.373443	0.118118	FALSE	Other	Female	22	1170.9	25	0.00871	0.06397	0.08765	0.18051	0.09516	0.58964	6164647077	R06C01	1312	6522	0	2323	3138	0	896	5164	0
BLOOD_REPLICATION-12	0.132161	0.371343	0.0976369	FALSE	Caucasian	Male	29	1339.95	27	0	0.11678	0.03173	0.18962	0.05751	0.61037	6164647077	R06C02	1307	7545	0	2287	3208	0	825	6023	0
BLOOD_REPLICATION-13	0.118853	0.349679	0.0961593	FALSE	Caucasian	Female	39	1159.8	25	0.03875	0.07713	0.05627	0.16326	0.04273	0.6251	6164655067	R01C01	1085	10897	0	1823	5071	0	590	8992	0
BLOOD_REPLICATION-14	0.150538	0.370048	0.116281	FALSE	Caucasian	Female	22	1181.63	28	0.06092	0.08573	0.09023	0.08931	0.06386	0.6132	6164655067	R01C02	1263	8834	0	1627	4030	0	732	8198	0
BLOOD_REPLICATION-15	0.126605	0.346802	0.10701	FALSE	Caucasian	Female	21	1944.83	29	0.06457	0.11227	0.05496	0.168	0.06995	0.53287	6164655067	R02C02	1112	9536	0	1913	5014	0	806	9022	0
BLOOD_REPLICATION-16	0.132833	0.361879	0.0972829	FALSE	Caucasian	Female	24	1405.35	25	0.04571	0.0601	0.07689	0.23992	0.06833	0.50658	6164655067	R03C01	1600	11462	0	2420	5326	0	880	10201	0
BLOOD_REPLICATION-17	0.147815	0.331165	0.0992234	FALSE	Afro-American	Female	44	378.08	29	0.06307	0.08197	0.11669	0.19659	0.04012	0.50885	6164655067	R03C02	1495	9772	0	1897	5192	0	762	9119	0
BLOOD_REPLICATION-18	0.125918	0.35301	0.129376	FALSE	Caucasian	Female	26	1612.73	26	0.02996	0.12648	0.11825	0.13171	0.00455	0.57944	6164655067	R05C01	1378	10857	0	2492	5722	0	1241	9814	0
BLOOD_REPLICATION-19	0.14986	0.399368	0.107014	FALSE	Afro-American	Female	25	639.97	32	0.08749	0.06407	0.09226	0.1799	0.05667	0.52547	6164655067	R05C02	1576	9685	0	2468	4381	0	902	9165	0
BLOOD_REPLICATION-20	0.123056	0.461718	0.0871737	FALSE	Caucasian	Female	28	1658.85	27	0.03089	0.10689	0.1309	0.12526	0.03387	0.58559	6164655067	R06C01	944	8428	0	1712	2106	0	517	7618	0
BLOOD_REPLICATION-21	0.130684	0.379787	0.0838165	FALSE	Afro-American	Female	27	955.58	38	0.07671	0.12908	0.06977	0.22562	0.02612	0.48407	6164655067	R06C02	1109	8766	0	1879	3662	0	530	8285	0
BLOOD_REPLICATION-22	0.127857	0.39523	0.0970218	TRUE	Other	Female	28	2045.33	60	0.02602	0.08244	0.0451	0.18315	0.05884	0.59681	6164655085	R01C02	992	7928	0	1726	3630	0	548	6195	0
BLOOD_REPLICATION-23	0.135885	0.320976	0.0979725	FALSE	Afro-American	Female	22	943.95	45	0.04977	0.07971	0.12311	0.20198	0.03306	0.51357	6164655085	R02C01	1289	9146	0	2080	5128	0	948	9316	0
BLOOD_REPLICATION-24	0.141367	0.393867	0.100856	FALSE	Afro-American	Female	22	847.58	62	0.04168	0.10839	0.03656	0.11903	0.02542	0.66591	6164655085	R02C02	1209	8474	0	1939	3931	0	782	7657	0
BLOOD_REPLICATION-25	0.135386	0.371739	0.106205	TRUE	Afro-American	Female	27	1461.3	51	0.04212	0.09683	0.06683	0.13308	0.02168	0.64796	6164655085	R03C01	1386	9751	0	2149	4494	0	945	8421	0
BLOOD_REPLICATION-26	0.132769	0.37249	0.135025	FALSE	Other	Female	22	1044.15	56	0	0.10737	0.08282	0.24037	0.10709	0.49921	6164655085	R04C01	1338	9247	0	2043	4126	0	1345	8094	0
BLOOD_REPLICATION-27	0.175562	0.401001	0.0876116	FALSE	Afro-American	Female	38	480.38	65	0.02171	0.1022	0.11307	0.23169	0.07765	0.46817	6164655085	R04C02	1911	9078	0	2651	4750	0	731	7680	0
BLOOD_REPLICATION-28	0.135442	0.400183	0.11603	FALSE	Afro-American	Female	28	824.85	57	0	0.08297	0.07769	0.16687	0.10883	0.57095	6164655085	R05C01	1409	10030	0	2714	5132	0	1090	8553	0
BLOOD_REPLICATION-29	0.144376	0.320554	0.0834344	TRUE	Afro-American	Female	36	538.73	69	0.0444	0.09648	0.02624	0.20931	0.12331	0.49053	6164655085	R05C02	1660	10238	0	2140	4958	0	800	9102	0
BLOOD_REPLICATION-30	0.141319	0.400379	0.117309	TRUE	Caucasian	Female	22	1316.85	58	0.07705	0.08143	0.11832	0.18697	0.05455	0.50656	6164655085	R06C01	1226	8324	0	1443	2543	0	1052	7732	0
BLOOD_REPLICATION-31	0.10957	0.404578	0.103898	FALSE	Afro-American	Female	38	1363.73	73	0.15251	0.10505	0.0206	0.21569	0.09803	0.40656	6164655085	R06C02	876	8840	0	2174	4014	0	784	7452	0
BLOOD_REPLICATION-32	0.144733	0.437402	0.0933128	FALSE	Caucasian	Female	32	1657.95	74	0.07329	0.05649	0.12525	0.15696	0.03323	0.56359	6164655100	R01C01	1339	9837	0	2098	3613	0	623	8299	0
BLOOD_REPLICATION-33	0.144312	0.387996	0.0898949	FALSE	Caucasian	Female	20	821.62	107	0.09205	0.07266	0.07157	0.20766	0.06915	0.49	6164655100	R01C02	1018	7947	0	1599	3410	0	455	6782	0
BLOOD_REPLICATION-34	0.147847	0.390899	0.13383	FALSE	Afro-American	Female	26	1510.35	56	0.01753	0.08438	0.06957	0.16763	0.08054	0.58246	6164655100	R02C02	1220	8655	0	1811	3514	0	821	6835	0
BLOOD_REPLICATION-35	0.124381	0.359153	0.123349	TRUE	Caucasian	Female	25	1251.98	78	0.01495	0.09302	0.07214	0.17186	0.04044	0.60008	6164655100	R05C02	1319	9061	0	1799	3642	0	772	7554	0
BLOOD_REPLICATION-36	0.117656	0.371634	0.0961721	FALSE	Afro-American	Male	40	1551.6	61	0.03914	0.10923	0.0536	0.19124	0.04102	0.56434	6164655100	R03C02	1189	9509	0	1961	3921	0	694	7833	0
BLOOD_REPLICATION-37	0.123214	0.311972	0.112247	TRUE	Other	Female	28	1657.8	88	0.04568	0.07578	0.11729	0.21613	0.0418	0.50882	6164655100	R04C01	1340	9793	0	1946	4466	0	879	7862	0
BLOOD_REPLICATION-38	0.128708	0.346688	0.0947884	FALSE	Afro-American	Female	45	1064.63	70	0.05826	0.07571	0.11982	0.20791	0.04843	0.50195	6164655100	R04C02	1256	8761	0	1862	3774	0	793	8214	0
BLOOD_REPLICATION-39	0.145696	0.385372	0.0971703	FALSE	Afro-American	Female	44	830.4	89	0.06359	0.10973	0.07789	0.15575	0.06938	0.52949	6164655100	R05C01	1240	8300	0	1954	3575	0	693	7303	0
BLOOD_REPLICATION-40	0.1434	0.360853	0.107248	FALSE	Afro-American	Female	27	1218.23	77	0.04104	0.07814	0.06246	0.18207	0.01042	0.62018	6164655130	R02C02	1030	8210	0	2241	4493	0	870	8220	0
BLOOD_REPLICATION-41	0.14806	0.385755	0.0947696	TRUE	Afro-American	Female	29	1166.4	80	0.16149	0.06943	0.09688	0.22969	0.13475	0.32485	6164655100	R06C02	970	7861	0	1094	2274	0	414	5769	0
BLOOD_REPLICATION-42	0.14426	0.34902	0.0988379	FALSE	Caucasian	Male	32	1110.23	86	0	0.09741	0.10284	0.20861	0.04508	0.54659	6164655130	R01C02	1166	7873	0	1589	3584	0	538	5788	0
BLOOD_REPLICATION-43	0.113393	0.387655	0.0966105	TRUE	Afro-American	Female	20	1127.48	88	0.10421	0.09871	0.11608	0.16434	0.02215	0.48439	6164655100	R03C01	1331	9668	0	2068	3780	0	859	7179	0
BLOOD_REPLICATION-44	0.136471	0.383701	0.103537	TRUE	Caucasian	Female	23	835.35	103	0.03929	0.09399	0.07128	0.13813	0.02251	0.63064	6164655130	R03C02	1503	9711	0	2387	4422	0	858	7737	0
BLOOD_REPLICATION-45	0.155345	0.41483	0.117723	TRUE	Caucasian	Female	27	604.27	110	0.04671	0.09772	0.04762	0.16774	0.03206	0.59885	6164655130	R05C02	1737	9740	0	2828	4616	0	1101	8965	0

## Sheet: BUCCAL_REPLICATION
Sample_name	cg27512205_beta	cg05608730_beta	cg26179948_beta	Race	Gender	age	Cort_AUCi	sentrix	position	cg27512205_meth	cg27512205_unmeth	cg27512205_det_pval	cg05608730_meth	cg05608730_unmeth	cg05608730_det_pval	cg26179948_meth	cg26179948_unmeth	cg26179948_det_pval
BUCCAL_REPLICATION-01	0.100821	0.249237	0.0831307	Caucasian	Female	13.08	-56.1	9971851133	R01C01	937	9627	0	1630	5521	0	493	8804	0
BUCCAL_REPLICATION-02	0.102882	0.240062	0.07361	Caucasian	Female	12.91	-75	9971851133	R02C01	1115	10881	0	1790	5871	0	569	10522	0
BUCCAL_REPLICATION-03	0.098118	0.258249	0.0895381	Caucasian	Male	13.24	-16.52	9971851133	R03C01	1183	12029	0	2041	6443	0	823	11908	0
BUCCAL_REPLICATION-04	0.0866839	0.195952	0.0768943	Caucasian	Male	13.23	62.35	9971851133	R04C01	1137	13123	0	1551	6463	0	703	11741	0
BUCCAL_REPLICATION-05	0.0947156	0.270747	0.0700513	Caucasian	Female	12.62	-158.07	9971851133	R05C01	1381	14505	0	2267	6229	0	708	12947	0
BUCCAL_REPLICATION-06	0.0892545	0.260101	0.0872482	Caucasian	Female	12.84	-83.02	9971851133	R01C02	869	10202	0	1565	5167	0	606	10164	0
BUCCAL_REPLICATION-07	0.0981336	0.211914	0.0706045	Caucasian	Male	12.42	-16.1	9971851133	R02C02	1109	11463	0	1639	6501	0	515	10151	0
BUCCAL_REPLICATION-08	0.075504	0.227798	0.0669365	Caucasian	Male	12.64	-107.75	9971851133	R03C02	1083	14217	0	1822	6383	0	639	12328	0
BUCCAL_REPLICATION-09	0.0867804	0.215444	0.0806666	Caucasian	Male	13.26	-0.15	9971851133	R05C02	1144	13067	0	2121	7541	0	799	12630	0
BUCCAL_REPLICATION-10	0.0744	0.259727	0.0831589	Caucasian	Female	12.77	-65.28	9971851133	R06C02	920	12716	0	1673	4119	0	728	11377	0
BUCCAL_REPLICATION-11	0.0923339	0.290224	0.0825203	Caucasian	Female	13.22	15.1	9971851088	R01C01	1103	13081	0	1948	6340	0	803	11695	0
BUCCAL_REPLICATION-12	0.0898774	0.223341	0.0879972	Caucasian	Male	13.81	-225.4	9971851088	R03C01	1234	14656	0	1818	7973	0	1178	14184	0
BUCCAL_REPLICATION-13	0.0854013	0.210119	0.0700375	Caucasian	Female	13.23	-39.62	9971851117	R05C02	1129	13778	0	1817	6764	0	525	11317	0
BUCCAL_REPLICATION-14	0.0990007	0.271805	0.086278	Caucasian	Male	12.9	-6.27	9971851117	R06C02	707	7334	0	939	2018	0	437	7045	0
BUCCAL_REPLICATION-15	0.0910666	0.256999	0.0856403	Caucasian	Female	12.77	38.05	9971851088	R05C01	1195	13873	0	2149	7296	0	1024	12770	0
BUCCAL_REPLICATION-16	0.111043	0.196237	0.0677186	Caucasian	Male	13.03	-4.9	9971851088	R01C02	686	6676	0	868	4872	0	348	7095	0
BUCCAL_REPLICATION-17	0.0848501	0.204303	0.0721168	Caucasian	Female	12.73	-87.55	9971851088	R02C02	1034	13213	0	1538	7613	0	816	13112	0
BUCCAL_REPLICATION-18	0.070333	0.184685	0.0552537	Caucasian	Male	12.54	-1.88	9971851117	R01C01	600	10657	0	1132	5617	0	322	11265	0
BUCCAL_REPLICATION-19	0.101773	0.257061	0.0810842	Caucasian	Female	13.22	-42.62	9971851117	R02C01	1234	12241	0	1973	5593	0	712	12099	0
BUCCAL_REPLICATION-20	0.102658	0.174706	0.0791321	Caucasian	Male	13.37	-23	9971851117	R03C01	969	9659	0	940	4995	0	535	9642	0
BUCCAL_REPLICATION-21	0.0949338	0.234465	0.0812418	Caucasian	Female	13.07	-98.47	9971851117	R04C01	1153	12394	0	1812	5968	0	726	11862	0
BUCCAL_REPLICATION-22	0.0897737	0.208518	0.0777824	Caucasian	Male	13.04	-336.4	9971851088	R04C02	1105	13160	0	1539	7167	0	948	13177	0
BUCCAL_REPLICATION-23	0.0760083	0.208258	0.0837718	Caucasian	Female	12.86	46.7	9971851088	R05C02	925	12845	0	1425	6447	0	958	12168	0
BUCCAL_REPLICATION-24	0.0827245	0.254624	0.0766011	Caucasian	Male	13.27	-46.05	9971851117	R06C01	636	8781	0	1135	2763	0	548	9970	0
BUCCAL_REPLICATION-25	0.0923442	0.217439	0.0640502	Caucasian	Male	13.13	1.52	9971851088	R06C02	933	10661	0	1235	4858	0	620	11568	0
BUCCAL_REPLICATION-26	0.0974171	0.223947	0.0661485	Caucasian	Male	12.89	9.33	9971851117	R01C02	952	10282	0	1478	5723	0	470	11561	0
BUCCAL_REPLICATION-27	0.0898109	0.264317	0.0764763	Caucasian	Female	12.85	77.03	9971851117	R02C02	1044	12398	0	1785	5187	0	616	11746	0
BUCCAL_REPLICATION-28	0.0852725	0.235222	0.0821684	Caucasian	Male	13.08	-15.85	9971851126	R01C01	574	8157	0	1092	4418	0	440	8392	0
BUCCAL_REPLICATION-29	0.0984616	0.207077	0.0805161	Caucasian	Female	12.92	-189.73	9971851126	R04C01	1028	11166	0	1370	6031	0	671	11277	0
BUCCAL_REPLICATION-30	0.0984585	0.269784	0.0605101	Caucasian	Female	13.2	44.5	9971851126	R05C01	1422	15350	0	2262	6824	0	590	14202	0
BUCCAL_REPLICATION-31	0.0913946	0.22711	0.0893949	Caucasian	Female	13	-58.62	9971851126	R06C01	1186	13763	0	2197	7390	0	933	12987	0
BUCCAL_REPLICATION-32	0.0834953	0.263801	0.0735996	Caucasian	Female	13.51	-28.93	9971851126	R04C02	1081	14284	0	2071	6728	0	693	12518	0
BUCCAL_REPLICATION-33	0.0893607	0.237023	0.0828011	Caucasian	Male	13.01	-66.68	9971851126	R05C02	1109	13254	0	1837	6525	0	783	12556	0
BUCCAL_REPLICATION-34	0.0864053	0.236667	0.0667449	Caucasian	Male	14.28	31.67	9971851126	R06C02	1099	13790	0	1876	5890	0	543	12509	0
BUCCAL_REPLICATION-35	0.0948773	0.260128	0.0857198	Caucasian	Female	13.04	-105.45	9971851093	R02C01	1096	11785	0	1876	5966	0	977	12004	0
BUCCAL_REPLICATION-36	0.0833733	0.28089	0.0691845	Caucasian	Female	13.2	-10.98	9971851093	R03C01	640	8546	0	1127	3489	0	479	8410	0
BUCCAL_REPLICATION-37	0.0802999	0.252522	0.0779445	Caucasian	Female	13.12	-25.3	9971851093	R05C01	1171	15016	0	2574	8130	0	1021	13806	0
BUCCAL_REPLICATION-38	0.0998617	0.230082	0.0910226	Caucasian	Female	13.36	-135.98	9971851093	R06C01	1069	10405	0	1488	4869	0	621	6811	0
BUCCAL_REPLICATION-39	0.0930649	0.212789	0.0636277	Caucasian	Female	13.4	-27.6	9971851093	R01C02	844	9757	0	1269	5785	0	432	9121	0
BUCCAL_REPLICATION-40	0.0847107	0.196286	0.0813551	Caucasian	Female	13.28	-56.25	9971851093	R02C02	1000	12478	0	1486	7097	0	819	11160	0
BUCCAL_REPLICATION-41	0.0766524	0.215707	0.0936764	Caucasian	Male	12.91	91.03	9971851093	R03C02	958	12940	0	1643	6536	0	971	10966	0
BUCCAL_REPLICATION-42	0.0995938	0.19696	0.0664597	Caucasian	Male	13.31	-71.22	9971851093	R04C02	1373	13908	0	1624	7408	0	760	12706	0
BUCCAL_REPLICATION-43	0.0820914	0.256178	0.0754514	Caucasian	Female	13.2	196.6	9971851093	R05C02	1224	15079	0	2404	7476	0	905	12826	0
BUCCAL_REPLICATION-44	0.0841379	0.243439	0.0687415	Caucasian	Female	13	-32.23	9971851093	R06C02	995	12286	0	1607	4733	0	674	11406	0
BUCCAL_REPLICATION-45	0.0944083	0.216323	0.0737905	Caucasian	Male	13.03	-426.45	9971851091	R01C01	851	10122	0	963	4446	0	654	10164	0
BUCCAL_REPLICATION-46	0.0880597	0.239444	0.0636568	Caucasian	Male	12.94	42.38	9971851091	R02C01	781	9567	0	1232	4599	0	488	8895	0
BUCCAL_REPLICATION-47	0.0931486	0.176611	0.07924	Caucasian	Male	13.22	-112.4	9971851091	R03C01	1018	11844	0	1213	7073	0	983	12361	0
BUCCAL_REPLICATION-48	0.0948446	0.225854	0.0828353	Caucasian	Female	13.23	-96.95	9971851091	R04C01	1186	13173	0	1768	7097	0	1099	12815	0
BUCCAL_REPLICATION-49	0.078839	0.297658	0.104687	Caucasian	Female	13.09	-39.43	9971851091	R06C01	653	9611	0	1113	2394	0	737	6264	0
BUCCAL_REPLICATION-50	0.093359	0.204795	0.0736733	Caucasian	Male	13.36	51.28	9971851091	R02C02	1355	15441	0	1862	8846	0	1011	14381	0
BUCCAL_REPLICATION-51	0.095876	0.232392	0.0869392	Caucasian	Female	13.4	-81.02	9971851091	R03C02	1478	16501	0	2289	8574	0	1262	14618	0
BUCCAL_REPLICATION-52	0.0854686	0.244211	0.0705971	Caucasian	Female	13.09	-77.92	9971851091	R04C02	1207	15157	0	2056	7316	0	956	13651	0
BUCCAL_REPLICATION-53	0.0855866	0.243806	0.0881331	Caucasian	Female	13.05	20.55	9971851091	R05C02	1109	13625	0	2309	7868	0	1169	12391	0
BUCCAL_REPLICATION-54	0.0708928	0.243245	0.078085	Caucasian	Male	13.6	-58.1	9971851091	R06C02	976	15476	0	2272	6827	0	1095	13434	0
BUCCAL_REPLICATION-55	0.0879016	0.21043	0.0749454	Caucasian	Female	13.63	-9.57	9971851090	R01C01	1049	13248	0	1509	6999	0	803	12165	0
BUCCAL_REPLICATION-56	0.0942278	0.221611	0.0838191	Caucasian	Female	13.47	-39.03	9971851090	R02C01	886	10138	0	1150	4772	0	732	9364	0
BUCCAL_REPLICATION-57	0.0855096	0.223042	0.0765365	Caucasian	Male	12.81	185.58	9971851090	R03C01	1245	15612	0	2089	8588	0	1125	14920	0
BUCCAL_REPLICATION-58	0.0820386	0.254525	0.0696785	Caucasian	Female	12.81	-97.97	9971851090	R04C01	1104	14521	0	2455	7815	0	969	14144	0
BUCCAL_REPLICATION-59	0.0855569	0.164532	0.073683	Caucasian	Male	13.32	-56.4	9971851090	R05C01	1097	13612	0	1166	7117	0	925	12865	0
BUCCAL_REPLICATION-60	0.0904791	0.202462	0.0780711	Caucasian	Male	12.66	-176.95	9971851090	R06C01	1314	15123	0	1583	6730	0	1162	14344	0
BUCCAL_REPLICATION-61	0.0934912	0.275149	0.0950691	Caucasian	Female	12.65	54.8	9971851090	R01C02	934	11177	0	1681	5201	0	824	10202	0
BUCCAL_REPLICATION-62	0.0877007	0.207712	0.090888	Caucasian	Female	12.61	-70.13	9971851090	R06C02	807	10002	0	851	3509	0	772	8315	0
BUCCAL_REPLICATION-63	0.0934524	0.207594	0.0805585	Caucasian	Male	12.59	-60.4	9971851107	R01C01	695	7477	0	911	3918	0	519	6875	0
BUCCAL_REPLICATION-64	0.0978376	0.20921	0.0762821	Caucasian	Female	12.47	-8.5	9971851107	R02C01	1093	10575	0	1279	5060	0	852	10484	0
BUCCAL_REPLICATION-65	0.0818768	0.220808	0.0861114	Caucasian	Male	12.91	5.05	9971851107	R03C01	1026	12027	0	1347	5141	0	927	9721	0
BUCCAL_REPLICATION-66	0.0881321	0.19689	0.0850588	Caucasian	Female	12.49	-24.65	9971851107	R04C01	1240	12977	0	1429	6085	0	1134	11762	0
BUCCAL_REPLICATION-67	0.102003	0.288892	0.0850358	Caucasian	Male	12.58	-10.3	9971851107	R06C01	656	5823	0	676	1429	0	427	4727	0
BUCCAL_REPLICATION-68	0.103251	0.241123	0.0880187	Caucasian	Male	12.73	-19.68	9971851107	R02C02	1034	9581	0	1332	4592	0	785	8563	0
BUCCAL_REPLICATION-69	0.0826143	0.207403	0.0853648	Caucasian	Female	13.92	-86.62	9971851107	R03C02	845	10069	0	1019	4044	0	840	9544	0
BUCCAL_REPLICATION-70	0.105732	0.229817	0.0752413	Caucasian	Female	12.77	-99.82	9971851107	R04C02	1152	10107	0	1565	5449	0	844	10385	0
BUCCAL_REPLICATION-71	0.0865938	0.257744	0.080134	Caucasian	Female	13.26	-113.85	9971851107	R05C02	820	9140	0	1224	3540	0	805	9031	0
BUCCAL_REPLICATION-72	0.0760837	0.199875	0.0660268	Caucasian	Female	12.43	-67.4	9971851107	R06C02	803	10205	0	1289	4664	0	837	11491	0
BUCCAL_REPLICATION-73	0.0851725	0.213829	0.0792095	Caucasian	Male	12.34	105.65	9971851129	R02C01	1106	12782	0	1584	6343	0	847	11329	0
BUCCAL_REPLICATION-74	0.0944054	0.230187	0.0676677	Caucasian	Female	12.62	-307.75	9971851129	R03C01	1208	12817	0	1344	5127	0	755	11665	0
BUCCAL_REPLICATION-75	0.0886988	0.219514	0.0782422	Caucasian	Male	13.12	33.42	9971851129	R04C01	1157	12986	0	1399	5460	0	1027	13210	0
BUCCAL_REPLICATION-76	0.0899752	0.244317	0.0818964	Caucasian	Male	12.57	-114.67	9971851129	R05C01	1136	12699	0	1660	5375	0	986	12250	0
BUCCAL_REPLICATION-77	0.0722031	0.224575	0.0630795	Caucasian	Male	13.71	-24.03	9971851129	R06C01	855	12458	0	1154	3810	0	710	11357	0
BUCCAL_REPLICATION-78	0.0849895	0.197195	0.0729846	Caucasian	Male	12.73	-13.65	9971851129	R02C02	874	10646	0	1030	4826	0	659	9947	0
BUCCAL_REPLICATION-79	0.0824748	0.232057	0.0892284	Caucasian	Male	12.63	38.95	9971851129	R04C02	982	12137	0	1641	5934	0	1011	11755	0
BUCCAL_REPLICATION-80	0.104915	0.205667	0.0756675	Caucasian	Male	12.85	65.02	9971851129	R05C02	1367	13032	0	1334	5425	0	907	12123	0
BUCCAL_REPLICATION-81	0.0999586	0.19011	0.0852802	Caucasian	Female	13.27	-79.55	9971851129	R06C02	1055	10181	0	1227	5049	0	843	9832	0
BUCCAL_REPLICATION-82	0.0852206	0.226175	0.0740042	Caucasian	Female	12.97	-67.57	9971851124	R02C01	1031	12232	0	1317	5164	0	780	11181	0
BUCCAL_REPLICATION-83	0.0878351	0.242105	0.0742992	Caucasian	Male	12.6	-141.87	9971851124	R03C01	1080	12748	0	1552	5773	0	869	12031	0
BUCCAL_REPLICATION-84	0.0775917	0.228999	0.0799968	Caucasian	Male	12.76	-76.65	9971851124	R05C01	929	12529	0	1244	4586	0	863	10903	0
BUCCAL_REPLICATION-85	0.0791581	0.264634	0.0707497	Caucasian	Female	13.26	-10.12	9971851124	R01C02	758	10844	0	1187	4217	0	582	9755	0
BUCCAL_REPLICATION-86	0.0818367	0.250031	0.109887	Caucasian	Male	12.93	-9.77	9971851124	R02C02	828	10838	0	1164	4262	0	1053	9555	0
BUCCAL_REPLICATION-87	0.0999296	0.25034	0.0823171	Caucasian	Female	13.05	-49.63	9971851124	R03C02	1028	10887	0	1619	5598	0	849	10912	0
BUCCAL_REPLICATION-88	0.104527	0.252577	0.0731229	Caucasian	Female	14.29	-57.45	9971851124	R04C02	1228	11586	0	1350	4640	0	814	11398	0
BUCCAL_REPLICATION-89	0.102366	0.216297	0.0855286	Caucasian	Male	12.41	80.55	9971851124	R05C02	1290	12590	0	1550	6109	0	1041	11787	0
BUCCAL_REPLICATION-90	0.102141	0.201308	0.0848211	Caucasian	Male	13.1	-36.35	9971851124	R06C02	1357	12512	0	1825	7073	0	1078	11978	0
BUCCAL_REPLICATION-91	0.0932758	0.21297	0.07505	Caucasian	Male	12.68	-117.03	9971851103	R01C01	955	10205	0	953	3921	0	559	8492	0
BUCCAL_REPLICATION-92	0.0994158	0.270081	0.0740479	Caucasian	Female	12.77	53.62	9971851103	R02C01	1059	10412	0	1449	3969	0	692	9722	0
BUCCAL_REPLICATION-93	0.0940301	0.165925	0.0674955	Caucasian	Female	13.36	-74.6	9971851103	R04C01	1192	11883	0	875	4720	0	741	10908	0
BUCCAL_REPLICATION-94	0.0977899	0.225969	0.0838109	Caucasian	Male	12.72	162.52	9971851103	R05C01	1048	10548	0	1247	4226	0	849	10073	0
BUCCAL_REPLICATION-95	0.0888633	0.210043	0.0773279	Caucasian	Male	13.57	1.2	9971851103	R06C01	1055	10914	0	973	3335	0	849	10433	0
BUCCAL_REPLICATION-96	0.0807827	0.252835	0.0788451	Caucasian	Male	13.92	-52.92	9971851103	R01C02	855	10502	0	1080	3636	0	625	9167	0
BUCCAL_REPLICATION-97	0.103271	0.23327	0.0876054	Caucasian	Male	12.54	-102.27	9971851103	R02C02	1220	11602	0	1503	5309	0	892	10580	0
BUCCAL_REPLICATION-98	0.0877279	0.218575	0.0821142	Caucasian	Male	13.54	-57	9971851103	R04C02	645	7400	0	770	2951	0	585	7486	0
BUCCAL_REPLICATION-99	0.0890826	0.24185	0.0952227	Caucasian	Female	13.78	-70.78	9971851103	R05C02	1106	11847	0	1642	5044	0	1115	11160	0
BUCCAL_REPLICATION-100	0.0781122	0.265849	0.0845207	Caucasian	Male	13.67	88.55	9971851103	R06C02	901	10862	0	1288	2949	0	1054	11649	0
BUCCAL_REPLICATION-101	0.0967587	0.249447	0.0856107	Caucasian	Male	13.22	20.18	9971851070	R01C01	719	8112	0	939	3454	0	525	7219	0
BUCCAL_REPLICATION-102	0.0936208	0.245961	0.0711759	Caucasian	Male	13.56	8.3	9971851070	R02C01	929	10173	0	1145	3969	0	600	9060	0
BUCCAL_REPLICATION-103	0.0833733	0.239227	0.0847035	Caucasian	Male	13.15	-54.67	9971851070	R05C01	873	10786	0	1259	4334	0	798	9557	0
BUCCAL_REPLICATION-104	0.0776027	0.215784	0.0866067	Caucasian	Male	13.23	-85.85	9971851070	R06C01	714	9729	0	860	3234	0	763	8554	0
BUCCAL_REPLICATION-105	0.091607	0.241435	0.077526	Caucasian	Female	13.37	-9.75	9971851070	R01C02	682	8111	0	851	3380	0	490	7644	0
BUCCAL_REPLICATION-106	0.0836265	0.181213	0.0854211	Caucasian	Male	13.17	-106.5	9971851070	R02C02	779	9833	0	737	4189	0	639	8154	0
BUCCAL_REPLICATION-107	0.105544	0.213069	0.0736111	Caucasian	Male	13.97	-209.65	9971851070	R04C02	1257	12100	0	1202	5112	0	857	11675	0
BUCCAL_REPLICATION-108	0.0775926	0.20792	0.0677087	Caucasian	Male	12.97	-45.93	9971851070	R05C02	966	12372	0	1481	6208	0	868	12753	0
BUCCAL_REPLICATION-109	0.0989047	0.22346	0.0973494	Caucasian	Male	12.73	-17.95	9971851070	R06C02	1080	10789	0	962	3324	0	723	7124	0
BUCCAL_REPLICATION-110	0.0903904	0.236121	0.0836717	Caucasian	Female	12.85	-100.92	9971851130	R02C01	925	10016	0	1307	4225	0	744	8781	0
BUCCAL_REPLICATION-111	0.0816128	0.219063	0.0781727	Caucasian	Female	13.04	173.43	9971851130	R03C01	792	9789	0	1087	4073	0	757	9395	0
BUCCAL_REPLICATION-112	0.0819973	0.278426	0.0869152	Caucasian	Female	13.17	-32.42	9971851130	R04C01	1059	12568	0	1567	4054	0	975	10404	0
BUCCAL_REPLICATION-113	0.11957	0.260605	0.0783556	Caucasian	Male	13.32	-230.85	9971851130	R02C02	672	5857	0	602	1922	0	500	6800	0
BUCCAL_REPLICATION-114	0.0859199	0.188135	0.0711761	Caucasian	Male	13.37	-187.45	9971851130	R05C02	890	10159	0	1175	4877	0	783	10548	0
BUCCAL_REPLICATION-115	0.0844344	0.209251	0.0773296	Caucasian	Male	13.45	-30.12	9971851130	R06C02	954	10865	0	1346	4306	0	912	10792	0
BUCCAL_REPLICATION-116	0.0996569	0.221621	0.0869215	Caucasian	Male	13.06	10.2	9971851108	R01C01	783	6936	0	899	3189	0	507	5837	0
BUCCAL_REPLICATION-117	0.0967192	0.248808	0.0906592	Caucasian	Female	13.11	-3.35	9971851108	R02C01	873	7926	0	1011	2886	0	757	7349	0
BUCCAL_REPLICATION-118	0.0775413	0.260771	0.0766884	Caucasian	Female	12.74	-30.35	9971851108	R03C01	1017	11047	0	1669	4694	0	1000	10896	0
BUCCAL_REPLICATION-119	0.0981536	0.18508	0.0658758	Caucasian	Female	12.94	-37.25	9971851108	R04C01	1123	9206	0	1090	4358	0	695	9022	0
BUCCAL_REPLICATION-120	0.108478	0.259037	0.0958679	Caucasian	Male	13.62	-9.68	9971851108	R05C01	944	7721	0	1186	3135	0	940	8224	0
BUCCAL_REPLICATION-121	0.0777384	0.227403	0.0675304	Caucasian	Male	13.25	-39.4	9971851108	R06C01	877	9177	0	1403	3666	0	760	9173	0
BUCCAL_REPLICATION-122	0.0872494	0.201081	0.070862	Caucasian	Male	13.53	-93.6	9971851108	R01C02	658	6616	0	804	3263	0	438	6459	0
BUCCAL_REPLICATION-123	0.099332	0.217936	0.0782063	Caucasian	Female	13.41	-10.95	9971851108	R02C02	1017	8868	0	1199	4180	0	778	8901	0
BUCCAL_REPLICATION-124	0.0840468	0.254133	0.0840731	Caucasian	Male	12.93	-81.17	9971851108	R03C02	855	9143	0	1133	3332	0	753	8233	0
BUCCAL_REPLICATION-125	0.0895441	0.279513	0.0829591	Caucasian	Male	12.88	-72.85	9971851108	R04C02	1234	11460	0	1705	4230	0	1024	10623	0
BUCCAL_REPLICATION-126	0.0975046	0.251829	0.088316	Caucasian	Female	13.21	74.55	9971851108	R05C02	1200	10592	0	1548	4134	0	1105	10078	0
BUCCAL_REPLICATION-127	0.088842	0.205616	0.0806718	Caucasian	Male	13.02	98.3	9971851108	R06C02	1286	11428	0	1462	4296	0	925	9013	0
BUCCAL_REPLICATION-128	0.0931602	0.17916	0.0809978	Caucasian	Female	13.62	-9.5	9971851071	R01C01	843	10122	0	799	4211	0	570	8796	0
BUCCAL_REPLICATION-129	0.0873764	0.214072	0.0782227	Caucasian	Female	12.94	-125.7	9971851071	R02C01	819	9988	0	1083	4311	0	596	8932	0
BUCCAL_REPLICATION-130	0.0704995	0.263565	0.0590791	Caucasian	Male	13.03	30.88	9971851071	R03C01	658	10795	0	1214	3838	0	476	9974	0
BUCCAL_REPLICATION-131	0.0892157	0.257131	0.070705	Caucasian	Female	13.02	30.88	9971851071	R04C01	957	11562	0	1561	4795	0	757	11932	0
BUCCAL_REPLICATION-132	0.0809262	0.261334	0.0711931	Caucasian	Male	12.39	66	9971851071	R05C01	1045	13701	0	1706	4941	0	774	12146	0
BUCCAL_REPLICATION-133	0.0831969	0.238014	0.0820458	Caucasian	Male	13.28	-83.35	9971851071	R06C01	762	10135	0	1209	3529	0	653	8557	0
BUCCAL_REPLICATION-134	0.0985087	0.260782	0.0798288	Caucasian	Male	12.86	-73.62	9971851071	R01C02	661	7564	0	632	2219	0	349	6059	0
BUCCAL_REPLICATION-135	0.094703	0.212008	0.0801265	Caucasian	Male	14.26	40.42	9971851071	R03C02	1063	12205	0	1248	4883	0	761	10860	0
BUCCAL_REPLICATION-136	0.0892912	0.245075	0.078966	Caucasian	Male	12.97	-14.55	9971851071	R05C02	1304	15126	0	2154	6710	0	933	12687	0
BUCCAL_REPLICATION-137	0.101257	0.185284	0.079093	Caucasian	Male	12.52	-33.88	9974429139	R01C01	766	8330	0	1016	5154	0	499	8142	0
BUCCAL_REPLICATION-138	0.101364	0.303074	0.0876028	Caucasian	Male	13.69	31.07	9974429139	R02C01	938	9738	0	1626	4015	0	687	9141	0
BUCCAL_REPLICATION-139	0.092182	0.25566	0.0712701	Caucasian	Female	13.65	-46.58	9974429139	R03C01	1173	13406	0	2016	6609	0	824	12902	0
BUCCAL_REPLICATION-140	0.084979	0.24971	0.0871135	Caucasian	Female	13.4	-66.5	9974429139	R05C01	941	11792	0	1596	5001	0	852	10831	0
BUCCAL_REPLICATION-141	0.103995	0.215494	0.0723737	Caucasian	Male	12.9	79.1	9974429139	R06C01	892	8517	0	726	2622	0	438	7052	0
BUCCAL_REPLICATION-142	0.0849357	0.220048	0.0801005	Caucasian	Male	13.49	-22.28	9974429139	R01C02	653	8904	0	989	4235	0	515	8401	0
BUCCAL_REPLICATION-143	0.0786243	0.24931	0.0745718	Caucasian	Female	13.12	-71.53	9974429139	R03C02	906	12199	0	1832	6060	0	764	11719	0
BUCCAL_REPLICATION-144	0.0849897	0.221307	0.092193	Caucasian	Male	12.78	21.1	9974429139	R05C02	991	12186	0	1613	5911	0	913	10739	0
BUCCAL_REPLICATION-145	0.0833808	0.219256	0.0660119	Caucasian	Female	12.63	-24.6	9974429139	R06C02	829	10735	0	1124	3768	0	562	9995	0
BUCCAL_REPLICATION-146	0.101755	0.220239	0.0781779	Caucasian	Female	13.15	313.3	9974436017	R01C01	884	8672	0	1139	4861	0	556	8893	0
BUCCAL_REPLICATION-147	0.0888852	0.263679	0.0752404	Caucasian	Male	12.85	-65.2	9974436017	R02C01	851	9888	0	1794	5321	0	673	10242	0
BUCCAL_REPLICATION-148	0.0846056	0.251535	0.0824828	Caucasian	Male	12.97	195	9974436017	R03C01	865	11142	0	1437	4879	0	754	10168	0
BUCCAL_REPLICATION-149	0.0952556	0.207801	0.0736976	Caucasian	Male	12.9	-169.8	9974436017	R04C01	1196	12182	0	1533	6706	0	863	12603	0
BUCCAL_REPLICATION-150	0.0904397	0.178644	0.0784166	Caucasian	Male	13.23	-220.95	9974436017	R05C01	1117	12614	0	1304	6681	0	858	11888	0
BUCCAL_REPLICATION-151	0.12457	0.28611	0.0749362	Caucasian	Male	13.07	-16.92	9974436017	R06C01	533	3391	0	847	1834	0	331	5340	0
BUCCAL_REPLICATION-152	0.0822793	0.267401	0.0913605	Caucasian	Female	12.9	-15.13	9974436017	R01C02	746	10519	0	1444	4660	0	679	9452	0
BUCCAL_REPLICATION-153	0.0777979	0.237944	0.0812193	Caucasian	Female	13.25	99.5	9974436017	R02C02	532	8160	0	806	3106	0	487	7325	0
BUCCAL_REPLICATION-154	0.0843925	0.251685	0.0772968	Caucasian	Female	12.68	7.08	9974436017	R03C02	867	11029	0	1461	4834	0	722	10664	0
BUCCAL_REPLICATION-155	0.0883959	0.189374	0.0850984	Caucasian	Male	13.01	1.42	9974436017	R04C02	1189	13841	0	1521	7560	0	961	12265	0
BUCCAL_REPLICATION-156	0.0796355	0.238944	0.0656208	Caucasian	Female	12.87	15.47	9974436017	R06C02	744	10567	0	985	2973	0	473	8516	0
BUCCAL_REPLICATION-157	0.096242	0.194952	0.0756428	Caucasian	Male	13.02	-79.1	9974429152	R01C01	854	8344	0	1155	4728	0	535	7528	0
BUCCAL_REPLICATION-158	0.0855549	0.274612	0.092712	Caucasian	Female	12.92	-11.92	9974429152	R02C01	817	8700	0	1443	3495	0	861	8344	0
BUCCAL_REPLICATION-159	0.0810943	0.228411	0.078152	Caucasian	Male	12.73	-44.9	9974429152	R03C01	939	10445	0	1647	5376	0	949	10978	0
BUCCAL_REPLICATION-160	0.0853245	0.260987	0.0977102	Caucasian	Male	12.94	33.38	9974429152	R04C01	1061	10910	0	2226	5744	0	1154	9905	0
BUCCAL_REPLICATION-161	0.0900682	0.218063	0.0954866	Caucasian	Female	12.6	46.97	9974429152	R05C01	1120	11277	0	1897	5994	0	1206	10672	0
BUCCAL_REPLICATION-162	0.0895809	0.201791	0.0671583	Caucasian	Female	13.09	10.85	9974429152	R01C02	895	9121	0	1177	4746	0	544	8892	0
BUCCAL_REPLICATION-163	0.0977917	0.218066	0.0839968	Caucasian	Male	13.75	40.88	9974429152	R02C02	662	6530	0	840	3032	0	479	5754	0
BUCCAL_REPLICATION-164	0.102985	0.255146	0.0787679	Caucasian	Female	13.31	-7.38	9974429152	R03C02	1102	10506	0	1688	4808	0	892	10809	0
BUCCAL_REPLICATION-165	0.0835324	0.233501	0.0728907	Caucasian	Female	13.37	-13.47	9974429152	R04C02	913	9870	0	1715	5228	0	893	11333	0
BUCCAL_REPLICATION-166	0.0870449	0.265155	0.0807859	Caucasian	Female	12.97	-61.25	9974429152	R05C02	1117	11492	0	2083	5084	0	1031	11104	0
BUCCAL_REPLICATION-167	0.0846304	0.158715	0.091562	Caucasian	Male	12.97	-41.18	9974429151	R02C01	923	10386	0	779	5141	0	836	9579	0
BUCCAL_REPLICATION-168	0.0904558	0.256305	0.0701294	Caucasian	Male	13.37	-63.08	9974429151	R03C01	1198	12561	0	1826	5777	0	831	12400	0
BUCCAL_REPLICATION-169	0.0813304	0.200487	0.0677811	Caucasian	Male	12.75	-9.1	9974429151	R04C01	992	11704	0	1576	7006	0	800	12218	0
BUCCAL_REPLICATION-170	0.089661	0.229458	0.0757804	Caucasian	Female	13.7	23.15	9974429151	R01C02	743	8267	0	1035	4158	0	551	8785	0
BUCCAL_REPLICATION-171	0.093967	0.219152	0.0841568	Caucasian	Male	13.4	-51.37	9974429151	R03C02	950	10176	0	1215	4689	0	893	11357	0
BUCCAL_REPLICATION-172	0.105423	0.258486	0.0819439	Caucasian	Male	13.25	-355.45	9974429151	R04C02	1287	11387	0	1671	5029	0	739	9470	0
BUCCAL_REPLICATION-173	0.100917	0.273972	0.0889493	Caucasian	Male	13.18	-64.2	9974429151	R06C02	805	7370	0	638	1460	0	517	5999	0
BUCCAL_REPLICATION-174	0.0837448	0.214789	0.0740191	Caucasian	Male	13.26	-23.55	9974429168	R01C01	611	8202	0	909	3699	0	462	7514	0
BUCCAL_REPLICATION-175	0.088118	0.248341	0.0901804	Caucasian	Female	12.5	-26.37	9974429168	R02C01	837	9870	0	1720	5398	0	857	9809	0
BUCCAL_REPLICATION-176	0.0858567	0.196001	0.0730104	Caucasian	Female	12.77	32.23	9974429168	R03C01	733	9230	0	1052	4557	0	646	9365	0
BUCCAL_REPLICATION-177	0.0907742	0.25604	0.0769687	Caucasian	Female	12.6	-77.55	9974429168	R04C01	990	11413	0	1923	5823	0	862	11286	0
BUCCAL_REPLICATION-178	0.0957793	0.227742	0.0682925	Caucasian	Female	12.57	-7.5	9974429168	R02C02	934	10529	0	1658	6049	0	650	10441	0
BUCCAL_REPLICATION-179	0.0861832	0.215491	0.062714	Caucasian	Male	12.83	-6.92	9974429168	R04C02	1062	12787	0	1867	6894	0	841	13440	0
BUCCAL_REPLICATION-180	0.0835689	0.208688	0.0853559	Caucasian	Male	13.11	-36.58	9974429168	R05C02	787	9759	0	1025	3876	0	793	9276	0
BUCCAL_REPLICATION-181	0.101428	0.285055	0.0788262	Caucasian	Female	13.26	-59.02	9974429168	R06C02	813	8458	0	958	2106	0	791	9963	0
BUCCAL_REPLICATION-182	0.0962799	0.241751	0.0677107	Caucasian	Female	12.62	-43.38	9974429141	R04C01	1195	10434	0	1520	4966	0	816	11984	0
BUCCAL_REPLICATION-183	0.118094	0.204965	0.0897781	Caucasian	Male	13.81	-309.92	9974429141	R02C02	699	5284	0	536	2550	0	366	4648	0
BUCCAL_REPLICATION-184	0.0877389	0.241337	0.0936566	Caucasian	Male	13.07	0.78	9974429141	R05C02	1454	14645	0	2449	7591	0	1399	13459	0
BUCCAL_REPLICATION-185	0.0903926	0.253649	0.0795451	Caucasian	Female	12.69	-15.25	9974429141	R06C02	871	8362	0	1135	2845	0	703	8514	0
BUCCAL_REPLICATION-186	0.0733072	0.220442	0.0637904	Caucasian	Male	12.86	-135.95	9974436028	R02C01	853	10071	0	1386	4622	0	742	10945	0
BUCCAL_REPLICATION-187	0.085533	0.242604	0.0760661	Caucasian	Male	12.51	-37.4	9974436028	R02C02	854	9064	0	1506	4743	0	634	8371	0
BUCCAL_REPLICATION-188	0.104499	0.216141	0.0904678	Caucasian	Male	12.89	-26.72	9974436028	R04C02	1070	9076	0	1344	4627	0	882	9541	0
BUCCAL_REPLICATION-189	0.0863687	0.286649	0.0832269	Caucasian	Female	12.63	-51.13	9974436028	R05C02	1147	11676	0	2344	5416	0	1076	11704	0
BUCCAL_REPLICATION-190	0.100257	0.294793	0.0793114	Caucasian	Male	12.22	94.33	9974436028	R06C02	1306	10734	0	2021	3687	0	949	10599	0
BUCCAL_REPLICATION-191	0.0909976	0.215498	0.0937345	Non-Caucasian	Female	12.8	-258.7	9974436020	R01C01	733	8479	0	818	3914	0	741	8728	0
BUCCAL_REPLICATION-192	0.0778707	0.222447	0.0869221	Caucasian	Female	12.39	-73.53	9974436020	R04C01	913	12196	0	1351	5696	0	852	9822	0
BUCCAL_REPLICATION-193	0.0883615	0.252686	0.0707345	Caucasian	Male	13.03	17.13	9974436020	R06C01	769	8636	0	1692	4835	0	484	7643	0
BUCCAL_REPLICATION-194	0.111862	0.183355	0.0825289	Caucasian	Male	12.66	-282.68	9974436020	R01C02	804	6861	0	640	4136	0	503	7518	0
BUCCAL_REPLICATION-195	0.102622	0.230057	0.067034	Caucasian	Male	12.64	-8.68	9974436020	R02C02	998	9640	0	1402	5800	0	587	10380	0
BUCCAL_REPLICATION-196	0.0940871	0.206397	0.0687856	Caucasian	Male	12.83	-49.05	9974436020	R04C02	1213	12575	0	1387	6523	0	840	12986	0
BUCCAL_REPLICATION-197	0.0879043	0.215364	0.0745691	Caucasian	Female	12.22	-40.57	9974436020	R05C02	1106	12382	0	1526	6454	0	871	12216	0
BUCCAL_REPLICATION-198	0.0779335	0.194685	0.0755373	Caucasian	Male	12.86	-157.12	9971851116	R06C01	913	12801	0	1655	6381	0	1128	12854	0
BUCCAL_REPLICATION-199	0.0887043	0.207687	0.0798769	Caucasian	Male	12.74	-106.55	9971851116	R01C02	868	10943	0	1169	5220	0	734	9823	0
BUCCAL_REPLICATION-200	0.106009	0.237555	0.0750198	Caucasian	Female	12.51	-63.03	9971851116	R05C02	1285	12826	0	1673	5621	0	973	11647	0
BUCCAL_REPLICATION-201	0.101772	0.246861	0.0750037	Caucasian	Male	12.36	1.4	9971851081	R02C01	555	5505	0	846	2632	0	556	7105	0
BUCCAL_REPLICATION-202	0.107897	0.208045	0.0946442	Caucasian	Male	12.67	-357.65	9971851081	R03C01	420	3916	0	243	1238	0.00166667	495	4676	0
BUCCAL_REPLICATION-203	0.105373	0.229134	0.0906474	Caucasian	Male	12.65	-211.9	9971851081	R04C01	712	6146	0	831	2939	0	895	8295	0
BUCCAL_REPLICATION-204	0.0797407	0.220856	0.0727061	Caucasian	Female	12.65	83.55	9971851081	R05C01	948	12046	0	1491	5153	0	927	11292	0
BUCCAL_REPLICATION-205	0.0784499	0.25957	0.0869212	Caucasian	Male	12.26	-53.75	9971851081	R01C02	788	10985	0	1421	4374	0	902	10311	0
BUCCAL_REPLICATION-206	0.0896239	0.233259	0.085543	Caucasian	Male	12.54	77.55	9971851081	R02C02	954	10567	0	1279	4493	0	924	9691	0
BUCCAL_REPLICATION-207	0.0857781	0.281025	0.0732433	Non-Caucasian	Female	12.79	-12.12	9971851081	R03C02	1116	13005	0	2006	5246	0	954	12062	0
BUCCAL_REPLICATION-208	0.088411	0.207162	0.08795	Non-Caucasian	Female	12.39	19.6	9971851081	R04C02	1103	12170	0	1360	5454	0	1194	11740	0
BUCCAL_REPLICATION-209	0.0813789	0.180748	0.0778638	Non-Caucasian	Female	12.32	-72	9971851081	R05C02	950	11612	0	764	3769	0	751	8426	0
BUCCAL_REPLICATION-210	0.0882135	0.24901	0.0723183	Non-Caucasian	Female	12.62	-17.33	9971851081	R06C02	729	8141	0	943	2350	0	595	7396	0
BUCCAL_REPLICATION-211	0.092038	0.258431	0.0729445	Non-Caucasian	Female	12.64	-37.62	9971851123	R01C01	969	8313	0	1054	3184	0	604	8089	0
BUCCAL_REPLICATION-212	0.0873397	0.231541	0.075985	Non-Caucasian	Male	12.97	67.4	9971851123	R02C01	959	8931	0	1113	3644	0	685	8037	0
BUCCAL_REPLICATION-213	0.0935813	0.221665	0.0782173	Caucasian	Female	12.6	-77.25	9971851123	R03C01	1105	8930	0	1091	3990	0	1004	10698	0
BUCCAL_REPLICATION-214	0.0810397	0.24743	0.0763724	Non-Caucasian	Male	13.25	-18.97	9971851123	R02C02	1001	10384	0	1368	4254	0	797	9327	0
BUCCAL_REPLICATION-215	0.09536	0.231234	0.074402	Caucasian	Male	12.47	-186.85	9971851123	R03C02	923	8226	0	1013	3423	0	718	8833	0
BUCCAL_REPLICATION-216	0.0880771	0.258578	0.0771026	Caucasian	Female	12.73	10.43	9971851123	R05C02	1113	10174	0	1546	4065	0	929	9897	0
BUCCAL_REPLICATION-217	0.0851729	0.16969	0.0833589	Caucasian	Male	13.3	-134.4	9971851123	R06C02	909	8257	0	882	4111	0	970	8912	0
BUCCAL_REPLICATION-218	0.0813241	0.195676	0.0741247	Caucasian	Male	13.6	-30.38	9971851121	R01C01	798	10147	0	1119	4934	0	641	9575	0
BUCCAL_REPLICATION-219	0.0913332	0.218972	0.0652874	Caucasian	Male	14.02	-111.38	9971851121	R02C01	1081	11301	0	1250	4471	0	653	10891	0
BUCCAL_REPLICATION-220	0.0803379	0.224793	0.0839136	Caucasian	Male	13.18	2.03	9971851121	R04C01	829	10357	0	1287	4443	0	933	10222	0
BUCCAL_REPLICATION-221	0.095857	0.237512	0.072361	Caucasian	Male	12.64	-46.65	9971851121	R05C01	1116	11209	0	1475	4510	0	896	12178	0
BUCCAL_REPLICATION-222	0.111602	0.289818	0.108071	Caucasian	Male	12.6	-153.47	9971851121	R06C01	417	3480	0	506	1003	0	388	3085	0
BUCCAL_REPLICATION-223	0.0886196	0.249459	0.0766255	Caucasian	Male	12.96	38.32	9971851121	R01C02	774	8811	0	1169	3843	0	566	8432	0
BUCCAL_REPLICATION-224	0.0793096	0.250958	0.0790561	Caucasian	Female	13.12	44.05	9971851121	R03C02	912	11412	0	1442	4413	0	883	11167	0
BUCCAL_REPLICATION-225	0.0964728	0.289611	0.0811769	Caucasian	Male	13.31	-205.28	9971851121	R04C02	935	9318	0	1123	2745	0	718	8657	0
BUCCAL_REPLICATION-226	0.0882455	0.226491	0.0758179	Caucasian	Male	12.86	53.05	9971851059	R03C01	808	9241	0	857	3063	0	620	7018	0
BUCCAL_REPLICATION-227	0.0933853	0.246122	0.0764704	Caucasian	Male	13.39	-52.98	9971851059	R04C01	802	8189	0	914	2649	0	575	6456	0
BUCCAL_REPLICATION-228	0.0989953	0.183479	0.0689655	Caucasian	Female	13.24	-63.83	9971851059	R03C02	1294	12695	0	1292	5938	0	888	11234	0
BUCCAL_REPLICATION-229	0.0756511	0.305506	0.0765283	Caucasian	Male	12.45	-76.2	9971851059	R05C02	746	10400	0	1165	2069	0	561	6213	0
BUCCAL_REPLICATION-230	0.109667	0.265537	0.0890063	Caucasian	Male	12.75	-12.82	9971851059	R06C02	717	5467	0	521	1058	0	514	4539	0
BUCCAL_REPLICATION-231	0.0998245	0.21736	0.0746649	Caucasian	Male	12.75	5.65	9971851092	R01C01	857	8982	0	950	3898	0	599	8102	0
BUCCAL_REPLICATION-232	0.0918766	0.236408	0.0936844	Caucasian	Female	12.85	-3.67	9971851092	R03C01	1154	12650	0	1543	5528	0	1111	10023	0
BUCCAL_REPLICATION-233	0.0738411	0.241223	0.0799338	Caucasian	Female	12.33	-151.18	9971851092	R04C01	869	12420	0	1382	4673	0	1065	11396	0
BUCCAL_REPLICATION-234	0.0867869	0.2141	0.0788506	Caucasian	Male	12.11	-33.03	9971851092	R03C02	903	10804	0	1191	4563	0	944	11041	0
BUCCAL_REPLICATION-235	0.0773016	0.274912	0.0863463	Caucasian	Female	14.14	-39.35	9971851092	R04C02	850	11433	0	1482	4338	0	1088	11132	0
BUCCAL_REPLICATION-236	0.100727	0.23652	0.091838	Caucasian	Male	12.38	-72.18	9971851092	R05C02	1153	11509	0	1295	4316	0	1142	10224	0
BUCCAL_REPLICATION-237	0.093478	0.223487	0.0812358	Caucasian	Male	13.05	-10.97	9971851125	R05C02	1108	10637	0	1501	4683	0	1041	9974	0
BUCCAL_REPLICATION-238	0.10623	0.234791	0.0810302	Caucasian	Female	11.68	-85.58	9971851125	R04C02	1122	9143	0	1174	3657	0	817	8521	0
BUCCAL_REPLICATION-239	0.0918234	0.209981	0.0845429	Caucasian	Female	12.77	93.85	9971851125	R06C01	784	7274	0	983	2993	0	811	7355	0
BUCCAL_REPLICATION-240	0.0900217	0.263891	0.0816101	Caucasian	Male	13.76	-123.03	9971851125	R05C01	1098	10991	0	1683	4300	0	1065	10398	0
BUCCAL_REPLICATION-241	0.100986	0.246158	0.0956665	Caucasian	Male	13.32	-52.35	9971851125	R04C01	1334	10938	0	1466	4217	0	1254	10233	0
BUCCAL_REPLICATION-242	0.105933	0.274082	0.0958019	Caucasian	Female	12.62	-95.3	9971851125	R03C01	1174	9531	0	1494	3980	0	1024	8483	0
BUCCAL_REPLICATION-243	0.103081	0.277788	0.0744744	Caucasian	Male	12.52	-342.38	9971851125	R02C01	1196	10348	0	1742	4225	0	942	10479	0
BUCCAL_REPLICATION-244	0.0809808	0.24844	0.065727	Caucasian	Female	12.73	-79.32	9971851125	R01C01	587	7137	0	960	3021	0	540	7758	0
BUCCAL_REPLICATION-245	0.0929194	0.260384	0.0760195	Non-Caucasian	Female	12.78	52.22	9971851134	R06C02	755	7901	0	836	2064	0	618	7279	0
BUCCAL_REPLICATION-246	0.0870927	0.248011	0.0813963	Non-Caucasian	Female	12.34	99.27	9971851134	R05C02	1152	12609	0	1748	5288	0	1173	12122	0
BUCCAL_REPLICATION-247	0.0829845	0.195677	0.0886872	Non-Caucasian	Male	12.92	-85.4	9971851134	R04C02	1120	12866	0	1345	5947	0	1249	12193	0
BUCCAL_REPLICATION-248	0.0790226	0.213628	0.0986943	Caucasian	Male	12.56	-73.93	9971851134	R02C02	560	7237	0	607	2646	0	737	6604	0
BUCCAL_REPLICATION-249	0.0975192	0.196883	0.079582	Caucasian	Female	12.61	-61	9971851134	R05C01	1238	12527	0	1275	5313	0	1161	12633	0
BUCCAL_REPLICATION-250	0.0902377	0.218936	0.0695205	Caucasian	Female	12.91	-17.05	9971851134	R04C01	1204	12659	0	1582	5978	0	970	12706	0
BUCCAL_REPLICATION-251	0.0881079	0.237664	0.0948938	Caucasian	Female	13.06	-75.77	9971851134	R02C01	815	9056	0	1239	4197	0	973	8732	0
BUCCAL_REPLICATION-252	0.108186	0.25431	0.0942405	Caucasian	Male	12.33	-95.55	9934625035	R01C01	494	4576	0	531	1870	0	315	3739	0
BUCCAL_REPLICATION-253	0.0923311	0.243922	0.0856241	Caucasian	Male	12.78	-28.67	9934625035	R03C01	1115	11453	0	1648	5555	0	950	10430	0
BUCCAL_REPLICATION-254	0.0897892	0.279762	0.0827755	Caucasian	Male	12.99	-57.83	9934625035	R04C01	1250	12964	0	2048	5277	0	936	10884	0
BUCCAL_REPLICATION-255	0.0868301	0.238032	0.0792216	Caucasian	Female	12.08	-5.23	9934625035	R05C01	968	10884	0	1461	4716	0	769	9967	0
BUCCAL_REPLICATION-256	0.0799954	0.244402	0.0737408	Caucasian	Female	12.45	-31.9	9934625035	R06C01	1116	13579	0	1969	5278	0	733	10590	0
BUCCAL_REPLICATION-257	0.0904873	0.187155	0.0834603	Caucasian	Male	13.4	-62.7	9934625035	R01C02	764	8397	0	835	4456	0	532	7444	0
BUCCAL_REPLICATION-258	0.0789313	0.212053	0.0788916	Caucasian	Female	12.56	-92.67	9934625035	R03C02	1112	13837	0	1546	6024	0	858	11559	0
BUCCAL_REPLICATION-259	0.0883892	0.265319	0.0958553	Caucasian	Male	12.69	240.15	9934625080	R02C01	1078	12097	0	1941	5479	0	995	9876	0
BUCCAL_REPLICATION-260	0.0816105	0.194284	0.0747366	Caucasian	Female	12.84	-7.05	9934625080	R04C01	986	12383	0	1223	5623	0	856	11778	0
BUCCAL_REPLICATION-261	0.0913764	0.245737	0.0690581	Caucasian	Female	13.22	-10.12	9934625080	R02C02	1042	11642	0	1586	5366	0	599	10034	0
BUCCAL_REPLICATION-262	0.0786872	0.20294	0.0640399	Non-Caucasian	Female	12.67	-90.52	9934625030	R02C01	960	12329	0	1501	6349	0	575	10778	0
BUCCAL_REPLICATION-263	0.107446	0.220205	0.0658101	Caucasian	Male	12.34	17.6	9934625030	R05C01	1304	12472	0	1560	5611	0	752	12881	0
BUCCAL_REPLICATION-264	0.0814958	0.220982	0.0663472	Caucasian	Female	12.45	-106.8	9934625030	R06C01	902	11648	0	1211	3976	0	532	9219	0
BUCCAL_REPLICATION-265	0.0886267	0.277836	0.0810787	Caucasian	Male	12.97	-55.88	9934625030	R01C02	885	10795	0	1244	3760	0	563	8969	0
BUCCAL_REPLICATION-266	0.0830967	0.300201	0.0884363	Caucasian	Male	12.88	20.53	9934625030	R02C02	632	8381	0	1340	3480	0	510	7069	0
BUCCAL_REPLICATION-267	0.0986937	0.19658	0.0739008	Caucasian	Male	12.93	-70.45	9934625030	R03C02	1179	12697	0	1432	6057	0	694	10909	0
